# Supplementary material for: HITS-CLIP Analysis Uncovers a Link between the Kaposi’s Sarcoma-Associated Herpesvirus ORF57 Protein and Host Pre-mRNA Metabolism
Source: PLoS Pathog. 2015 Feb 24;11(2):e1004652. doi: 10.1371/journal.ppat.1004652 (PMC4339584; doi:10.1371/journal.ppat.1004652)
Supplement: S2 Table — This spreadsheet includes GO analysis of genes from enriched clusters from both the high and low-stringency datasets. The first sheet provides a description of the nomenclature and data found on each sheet. (XLSX) [file ppat.1004652.s009.xlsx]

## Sheet: Description
	GO Analysis of enriched clusters (GOrilla)
	Sheets are named by the GOrilla defined "PROCESS" or "FUNCTION" for either the high (0.001) or low (0.05) datasets. If "5"" is in title, then the data set corresponds to the 5' enriched clusters only
	Columns
	GO Term	Gene ontology name
	Description	Self-explanatory
	P-value	Self-explanatory
	FDR q-value	False-discovery rate
	Enrichment	Enrichment of the GO term in our dataset relative to reference data set
	N	Number of genes in reference dataset
	B	Number of genes in the GO category in reference data set
	n	Number of genes in test dataset
	b	Number of genes in the GO category in test data set
	Genes	Self-explanatory

## Sheet: GOPROCESS_0.001
GO Term	Description	P-value	FDR q-value	Enrichment	N	B	n	b	Genes
GO:0044260	cellular macromolecule metabolic process	1.77e-13	2.27e-09	1.45	17951	6035	526	257	[DPM1 - dolichyl-phosphate mannosyltransferase polypeptide 1, catalytic subunit, NCBP1 - nuclear cap binding protein subunit 1, 80kda, RFC5 - replication factor c (activator 1) 5, 36.5kda, STRA13 - stimulated by retinoic acid 13, HSF1 - heat shock transcription factor 1, UHRF1 - ubiquitin-like with phd and ring finger domains 1, HES1 - hairy and enhancer of split 1, (drosophila), CCNL2 - cyclin l…
GO:0044237	cellular metabolic process	1.96e-12	1.26e-08	1.33	17951	8235	526	320	[DPM1 - dolichyl-phosphate mannosyltransferase polypeptide 1, catalytic subunit, NCBP1 - nuclear cap binding protein subunit 1, 80kda, RFC5 - replication factor c (activator 1) 5, 36.5kda, STRA13 - stimulated by retinoic acid 13, HSF1 - heat shock transcription factor 1, STARD3 - star-related lipid transfer (start) domain containing 3, UHRF1 - ubiquitin-like with phd and ring finger domains 1, HE…
GO:0006139	nucleobase-containing compound metabolic process	7.53e-12	3.22e-08	1.53	17951	4488	526	201	[DPM1 - dolichyl-phosphate mannosyltransferase polypeptide 1, catalytic subunit, NCBP1 - nuclear cap binding protein subunit 1, 80kda, RFC5 - replication factor c (activator 1) 5, 36.5kda, STRA13 - stimulated by retinoic acid 13, HSF1 - heat shock transcription factor 1, UHRF1 - ubiquitin-like with phd and ring finger domains 1, HES1 - hairy and enhancer of split 1, (drosophila), HNRNPM - heterog…
GO:0000377	RNA splicing, via transesterification reactions with bulged adenosine as nucleophile	9.45e-12	3.03e-08	5.07	17951	175	526	26	[DDX41 - dead (asp-glu-ala-asp) box polypeptide 41, NCBP1 - nuclear cap binding protein subunit 1, 80kda, SRSF11 - serine/arginine-rich splicing factor 11, DDX5 - dead (asp-glu-ala-asp) box helicase 5, PABPC1 - poly(a) binding protein, cytoplasmic 1, SNRNP70 - small nuclear ribonucleoprotein 70kda (u1), FUS - fused in sarcoma, HNRNPM - heterogeneous nuclear ribonucleoprotein m, PCBP1 - poly(rc) b…
GO:0000398	mRNA splicing, via spliceosome	9.45e-12	2.43e-08	5.07	17951	175	526	26	[DDX41 - dead (asp-glu-ala-asp) box polypeptide 41, SRSF11 - serine/arginine-rich splicing factor 11, NCBP1 - nuclear cap binding protein subunit 1, 80kda, DDX5 - dead (asp-glu-ala-asp) box helicase 5, PABPC1 - poly(a) binding protein, cytoplasmic 1, SNRNP70 - small nuclear ribonucleoprotein 70kda (u1), FUS - fused in sarcoma, HNRNPM - heterogeneous nuclear ribonucleoprotein m, PCBP1 - poly(rc) b…
GO:0034641	cellular nitrogen compound metabolic process	1.78e-11	3.81e-08	1.49	17951	4891	526	213	[DPM1 - dolichyl-phosphate mannosyltransferase polypeptide 1, catalytic subunit, NCBP1 - nuclear cap binding protein subunit 1, 80kda, RFC5 - replication factor c (activator 1) 5, 36.5kda, STRA13 - stimulated by retinoic acid 13, HSF1 - heat shock transcription factor 1, UHRF1 - ubiquitin-like with phd and ring finger domains 1, HES1 - hairy and enhancer of split 1, (drosophila), CCNL2 - cyclin l…
GO:0000375	RNA splicing, via transesterification reactions	2.34e-11	4.3e-08	4.88	17951	182	526	26	[DDX41 - dead (asp-glu-ala-asp) box polypeptide 41, SRSF11 - serine/arginine-rich splicing factor 11, NCBP1 - nuclear cap binding protein subunit 1, 80kda, DDX5 - dead (asp-glu-ala-asp) box helicase 5, PABPC1 - poly(a) binding protein, cytoplasmic 1, SNRNP70 - small nuclear ribonucleoprotein 70kda (u1), FUS - fused in sarcoma, HNRNPM - heterogeneous nuclear ribonucleoprotein m, PCBP1 - poly(rc) b…
GO:0046483	heterocycle metabolic process	4.51e-11	7.24e-08	1.49	17951	4663	526	204	[DPM1 - dolichyl-phosphate mannosyltransferase polypeptide 1, catalytic subunit, NCBP1 - nuclear cap binding protein subunit 1, 80kda, RFC5 - replication factor c (activator 1) 5, 36.5kda, STRA13 - stimulated by retinoic acid 13, HSF1 - heat shock transcription factor 1, UHRF1 - ubiquitin-like with phd and ring finger domains 1, HES1 - hairy and enhancer of split 1, (drosophila), HNRNPM - heterog…
GO:0044238	primary metabolic process	4.67e-11	6.66e-08	1.3	17951	8344	526	318	[DPM1 - dolichyl-phosphate mannosyltransferase polypeptide 1, catalytic subunit, NCBP1 - nuclear cap binding protein subunit 1, 80kda, RFC5 - replication factor c (activator 1) 5, 36.5kda, STRA13 - stimulated by retinoic acid 13, HSF1 - heat shock transcription factor 1, STARD3 - star-related lipid transfer (start) domain containing 3, UHRF1 - ubiquitin-like with phd and ring finger domains 1, HE…
GO:0090304	nucleic acid metabolic process	7.2e-11	9.25e-08	1.57	17951	3707	526	171	[SRSF11 - serine/arginine-rich splicing factor 11, RFC5 - replication factor c (activator 1) 5, 36.5kda, NCBP1 - nuclear cap binding protein subunit 1, 80kda, BIRC5 - baculoviral iap repeat containing 5, DDX5 - dead (asp-glu-ala-asp) box helicase 5, STRA13 - stimulated by retinoic acid 13, DALRD3 - dalr anticodon binding domain containing 3, HSF1 - heat shock transcription factor 1, PARN - poly(a…
GO:0006725	cellular aromatic compound metabolic process	1.13e-10	1.32e-07	1.48	17951	4678	526	203	[DPM1 - dolichyl-phosphate mannosyltransferase polypeptide 1, catalytic subunit, NCBP1 - nuclear cap binding protein subunit 1, 80kda, RFC5 - replication factor c (activator 1) 5, 36.5kda, STRA13 - stimulated by retinoic acid 13, HSF1 - heat shock transcription factor 1, UHRF1 - ubiquitin-like with phd and ring finger domains 1, HES1 - hairy and enhancer of split 1, (drosophila), HNRNPM - heterog…
GO:1901360	organic cyclic compound metabolic process	1.29e-10	1.39e-07	1.46	17951	4898	526	210	[DPM1 - dolichyl-phosphate mannosyltransferase polypeptide 1, catalytic subunit, NCBP1 - nuclear cap binding protein subunit 1, 80kda, RFC5 - replication factor c (activator 1) 5, 36.5kda, STRA13 - stimulated by retinoic acid 13, HSF1 - heat shock transcription factor 1, STARD3 - star-related lipid transfer (start) domain containing 3, UHRF1 - ubiquitin-like with phd and ring finger domains 1, HE…
GO:0006807	nitrogen compound metabolic process	1.58e-10	1.56e-07	1.43	17951	5309	526	223	[DPM1 - dolichyl-phosphate mannosyltransferase polypeptide 1, catalytic subunit, NCBP1 - nuclear cap binding protein subunit 1, 80kda, RFC5 - replication factor c (activator 1) 5, 36.5kda, STRA13 - stimulated by retinoic acid 13, HSF1 - heat shock transcription factor 1, UHRF1 - ubiquitin-like with phd and ring finger domains 1, HES1 - hairy and enhancer of split 1, (drosophila), CCNL2 - cyclin l…
GO:0043170	macromolecule metabolic process	1.81e-10	1.66e-07	1.35	17951	6750	526	268	[DPM1 - dolichyl-phosphate mannosyltransferase polypeptide 1, catalytic subunit, RFC5 - replication factor c (activator 1) 5, 36.5kda, NCBP1 - nuclear cap binding protein subunit 1, 80kda, STRA13 - stimulated by retinoic acid 13, HSF1 - heat shock transcription factor 1, UHRF1 - ubiquitin-like with phd and ring finger domains 1, HES1 - hairy and enhancer of split 1, (drosophila), CCNL2 - cyclin l…
GO:0016043	cellular component organization	6.94e-10	5.94e-07	1.51	17951	4048	526	179	[FAM83D - family with sequence similarity 83, member d, DEPTOR - dep domain containing mtor-interacting protein, SPTAN1 - spectrin, alpha, non-erythrocytic 1, RFC5 - replication factor c (activator 1) 5, 36.5kda, NCBP1 - nuclear cap binding protein subunit 1, 80kda, CDK11B - cyclin-dependent kinase 11b, BIRC5 - baculoviral iap repeat containing 5, KCNAB2 - potassium voltage-gated channel, shaker-…
GO:0071840	cellular component organization or biogenesis	7.27e-10	5.84e-07	1.51	17951	4080	526	180	[FAM83D - family with sequence similarity 83, member d, DEPTOR - dep domain containing mtor-interacting protein, SPTAN1 - spectrin, alpha, non-erythrocytic 1, RFC5 - replication factor c (activator 1) 5, 36.5kda, NCBP1 - nuclear cap binding protein subunit 1, 80kda, CDK11B - cyclin-dependent kinase 11b, BIRC5 - baculoviral iap repeat containing 5, KCNAB2 - potassium voltage-gated channel, shaker-…
GO:0006396	RNA processing	9.45e-10	7.14e-07	2.57	17951	663	526	50	[SRSF11 - serine/arginine-rich splicing factor 11, NCBP1 - nuclear cap binding protein subunit 1, 80kda, DDX5 - dead (asp-glu-ala-asp) box helicase 5, PARN - poly(a)-specific ribonuclease, PAPD5 - pap associated domain containing 5, FUS - fused in sarcoma, CCNL2 - cyclin l2, HNRNPM - heterogeneous nuclear ribonucleoprotein m, PCBP1 - poly(rc) binding protein 1, PCBP2 - poly(rc) binding protein 2,…
GO:0071704	organic substance metabolic process	9.63e-10	6.87e-07	1.27	17951	8595	526	320	[DPM1 - dolichyl-phosphate mannosyltransferase polypeptide 1, catalytic subunit, NCBP1 - nuclear cap binding protein subunit 1, 80kda, RFC5 - replication factor c (activator 1) 5, 36.5kda, STRA13 - stimulated by retinoic acid 13, HSF1 - heat shock transcription factor 1, STARD3 - star-related lipid transfer (start) domain containing 3, UHRF1 - ubiquitin-like with phd and ring finger domains 1, HE…
GO:0016071	mRNA metabolic process	2.48e-09	1.68e-06	2.63	17951	598	526	46	[DDX41 - dead (asp-glu-ala-asp) box polypeptide 41, SRSF11 - serine/arginine-rich splicing factor 11, NCBP1 - nuclear cap binding protein subunit 1, 80kda, DDX5 - dead (asp-glu-ala-asp) box helicase 5, PAPD5 - pap associated domain containing 5, PARN - poly(a)-specific ribonuclease, RPS16 - ribosomal protein s16, RPL18 - ribosomal protein l18, PABPC1 - poly(a) binding protein, cytoplasmic 1, SNRN…
GO:0033554	cellular response to stress	8.29e-09	5.32e-06	2.04	17951	1169	526	70	[RFC5 - replication factor c (activator 1) 5, 36.5kda, STRA13 - stimulated by retinoic acid 13, HSF1 - heat shock transcription factor 1, GSTM3 - glutathione s-transferase mu 3 (brain), MUS81 - mus81 structure-specific endonuclease subunit, FANCA - fanconi anemia, complementation group a, UHRF1 - ubiquitin-like with phd and ring finger domains 1, EEPD1 - endonuclease/exonuclease/phosphatase famil…
GO:0010467	gene expression	1.14e-08	6.96e-06	2.44	17951	671	526	48	[EEF2 - eukaryotic translation elongation factor 2, SRSF11 - serine/arginine-rich splicing factor 11, NCBP1 - nuclear cap binding protein subunit 1, 80kda, EEF1D - eukaryotic translation elongation factor 1 delta (guanine nucleotide exchange protein), TAF4B - taf4b rna polymerase ii, tata box binding protein (tbp)-associated factor, 105kda, PARN - poly(a)-specific ribonuclease, SNAPC4 - small nuc…
GO:0006259	DNA metabolic process	1.21e-08	7.08e-06	2.38	17951	716	526	50	[RFC5 - replication factor c (activator 1) 5, 36.5kda, STRA13 - stimulated by retinoic acid 13, PAPD5 - pap associated domain containing 5, TK1 - thymidine kinase 1, soluble, UHRF1 - ubiquitin-like with phd and ring finger domains 1, FANCA - fanconi anemia, complementation group a, MUS81 - mus81 structure-specific endonuclease subunit, EEPD1 - endonuclease/exonuclease/phosphatase family domain co…
GO:0008152	metabolic process	1.29e-08	7.2e-06	1.23	17951	9461	526	340	[RFNG - rfng o-fucosylpeptide 3-beta-n-acetylglucosaminyltransferase, DPM1 - dolichyl-phosphate mannosyltransferase polypeptide 1, catalytic subunit, NCBP1 - nuclear cap binding protein subunit 1, 80kda, RFC5 - replication factor c (activator 1) 5, 36.5kda, STRA13 - stimulated by retinoic acid 13, HSF1 - heat shock transcription factor 1, STARD3 - star-related lipid transfer (start) domain contai…
GO:0006397	mRNA processing	1.57e-08	8.42e-06	2.98	17951	390	526	34	[SRSF11 - serine/arginine-rich splicing factor 11, DDX41 - dead (asp-glu-ala-asp) box polypeptide 41, NCBP1 - nuclear cap binding protein subunit 1, 80kda, DDX5 - dead (asp-glu-ala-asp) box helicase 5, PAPD5 - pap associated domain containing 5, PARN - poly(a)-specific ribonuclease, PABPC1 - poly(a) binding protein, cytoplasmic 1, SNRNP70 - small nuclear ribonucleoprotein 70kda (u1), FUS - fused …
GO:0008380	RNA splicing	1.17e-07	6e-05	3.11	17951	307	526	28	[DDX41 - dead (asp-glu-ala-asp) box polypeptide 41, NCBP1 - nuclear cap binding protein subunit 1, 80kda, SRSF11 - serine/arginine-rich splicing factor 11, DDX5 - dead (asp-glu-ala-asp) box helicase 5, PABPC1 - poly(a) binding protein, cytoplasmic 1, SNRNP70 - small nuclear ribonucleoprotein 70kda (u1), FUS - fused in sarcoma, HNRNPM - heterogeneous nuclear ribonucleoprotein m, PCBP1 - poly(rc) b…
GO:0022402	cell cycle process	2.77e-07	0.000137	2.03	17951	957	526	57	[RAB11FIP3 - rab11 family interacting protein 3 (class ii), FAM83D - family with sequence similarity 83, member d, RFC5 - replication factor c (activator 1) 5, 36.5kda, CDK11B - cyclin-dependent kinase 11b, BIRC5 - baculoviral iap repeat containing 5, TUBGCP6 - tubulin, gamma complex associated protein 6, STRA13 - stimulated by retinoic acid 13, PAPD5 - pap associated domain containing 5, CDC25B …
GO:0043933	macromolecular complex subunit organization	7.63e-07	0.000363	1.68	17951	1789	526	88	[NCBP1 - nuclear cap binding protein subunit 1, 80kda, KCNAB2 - potassium voltage-gated channel, shaker-related subfamily, beta member 2, STRA13 - stimulated by retinoic acid 13, ATXN2L - ataxin 2-like, TCP1 - t-complex 1, TK1 - thymidine kinase 1, soluble, SLC9A1 - solute carrier family 9, subfamily a (nhe1, cation proton antiporter 1), member 1, RPL18 - ribosomal protein l18, UHRF1 - ubiquitin-…
GO:0016070	RNA metabolic process	7.81e-07	0.000358	1.47	17951	3205	526	138	[SRSF11 - serine/arginine-rich splicing factor 11, NCBP1 - nuclear cap binding protein subunit 1, 80kda, BIRC5 - baculoviral iap repeat containing 5, DDX5 - dead (asp-glu-ala-asp) box helicase 5, DALRD3 - dalr anticodon binding domain containing 3, HSF1 - heat shock transcription factor 1, PARN - poly(a)-specific ribonuclease, UHRF1 - ubiquitin-like with phd and ring finger domains 1, HES1 - hair…
GO:0046907	intracellular transport	1.41e-06	0.000627	1.87	17951	1132	526	62	[RAB11FIP3 - rab11 family interacting protein 3 (class ii), SRSF11 - serine/arginine-rich splicing factor 11, NCBP1 - nuclear cap binding protein subunit 1, 80kda, ATP2A2 - atpase, ca++ transporting, cardiac muscle, slow twitch 2, STARD3 - star-related lipid transfer (start) domain containing 3, RPL18 - ribosomal protein l18, TNPO2 - transportin 2, HES1 - hairy and enhancer of split 1, (drosophil…
GO:0044248	cellular catabolic process	2.4e-06	0.00103	1.66	17951	1730	526	84	[NCBP1 - nuclear cap binding protein subunit 1, 80kda, DDX5 - dead (asp-glu-ala-asp) box helicase 5, PAPD5 - pap associated domain containing 5, GSTM3 - glutathione s-transferase mu 3 (brain), PARN - poly(a)-specific ribonuclease, RPL18 - ribosomal protein l18, MUS81 - mus81 structure-specific endonuclease subunit, RHOT2 - ras homolog family member t2, HERPUD1 - homocysteine-inducible, endoplasmi…
GO:0009987	cellular process	2.77e-06	0.00115	1.11	17951	13202	526	431	[SPTAN1 - spectrin, alpha, non-erythrocytic 1, STARD3 - star-related lipid transfer (start) domain containing 3, PLXNA3 - plexin a3, LDLR - low density lipoprotein receptor, TMED2 - transmembrane emp24 domain trafficking protein 2, NCOR2 - nuclear receptor corepressor 2, SPG7 - spastic paraplegia 7 (pure and complicated autosomal recessive), PPP1R15B - protein phosphatase 1, regulatory subunit 15…
GO:0034655	nucleobase-containing compound catabolic process	2.84e-06	0.00114	1.96	17951	906	526	52	[NCBP1 - nuclear cap binding protein subunit 1, 80kda, DDX5 - dead (asp-glu-ala-asp) box helicase 5, PARN - poly(a)-specific ribonuclease, PAPD5 - pap associated domain containing 5, RPL18 - ribosomal protein l18, MUS81 - mus81 structure-specific endonuclease subunit, RHOT2 - ras homolog family member t2, RPL8 - ribosomal protein l8, ZFP36L2 - zfp36 ring finger protein-like 2, GCH1 - gtp cyclohyd…
GO:0006996	organelle organization	2.9e-06	0.00113	1.62	17951	1875	526	89	[FAM83D - family with sequence similarity 83, member d, RFC5 - replication factor c (activator 1) 5, 36.5kda, CDK11B - cyclin-dependent kinase 11b, BIRC5 - baculoviral iap repeat containing 5, TUBGCP6 - tubulin, gamma complex associated protein 6, STRA13 - stimulated by retinoic acid 13, CAMSAP2 - calmodulin regulated spectrin-associated protein family, member 2, PAPD5 - pap associated domain con…
GO:0006974	cellular response to DNA damage stimulus	3.73e-06	0.00141	2.17	17951	628	526	40	[DDIT4 - dna-damage-inducible transcript 4, RFC5 - replication factor c (activator 1) 5, 36.5kda, H2AFX - h2a histone family, member x, PLK3 - polo-like kinase 3, STRA13 - stimulated by retinoic acid 13, MUS81 - mus81 structure-specific endonuclease subunit, FANCA - fanconi anemia, complementation group a, UHRF1 - ubiquitin-like with phd and ring finger domains 1, EEPD1 - endonuclease/exonuclease…
GO:0051246	regulation of protein metabolic process	3.76e-06	0.00138	1.59	17951	1970	526	92	[DEPTOR - dep domain containing mtor-interacting protein, NCBP1 - nuclear cap binding protein subunit 1, 80kda, CSTB - cystatin b (stefin b), BIRC5 - baculoviral iap repeat containing 5, STRA13 - stimulated by retinoic acid 13, WNK1 - wnk lysine deficient protein kinase 1, SOCS1 - suppressor of cytokine signaling 1, UHRF1 - ubiquitin-like with phd and ring finger domains 1, CDC25B - cell division…
GO:0032268	regulation of cellular protein metabolic process	5.55e-06	0.00198	1.62	17951	1795	526	85	[DEPTOR - dep domain containing mtor-interacting protein, NCBP1 - nuclear cap binding protein subunit 1, 80kda, CSTB - cystatin b (stefin b), BIRC5 - baculoviral iap repeat containing 5, STRA13 - stimulated by retinoic acid 13, WNK1 - wnk lysine deficient protein kinase 1, SOCS1 - suppressor of cytokine signaling 1, UHRF1 - ubiquitin-like with phd and ring finger domains 1, CDC25B - cell division…
GO:0006281	DNA repair	9.78e-06	0.0034	2.49	17951	384	526	28	[RFC5 - replication factor c (activator 1) 5, 36.5kda, H2AFX - h2a histone family, member x, STRA13 - stimulated by retinoic acid 13, UHRF1 - ubiquitin-like with phd and ring finger domains 1, FANCA - fanconi anemia, complementation group a, MUS81 - mus81 structure-specific endonuclease subunit, EEPD1 - endonuclease/exonuclease/phosphatase family domain containing 1, UVSSA - uv-stimulated scaffol…
GO:0044093	positive regulation of molecular function	1e-05	0.00338	1.65	17951	1549	526	75	[RFNG - rfng o-fucosylpeptide 3-beta-n-acetylglucosaminyltransferase, SIPA1L3 - signal-induced proliferation-associated 1 like 3, ARHGAP26 - rho gtpase activating protein 26, UHRF1 - ubiquitin-like with phd and ring finger domains 1, ATP1B2 - atpase, na+/k+ transporting, beta 2 polypeptide, CDC25B - cell division cycle 25b, BCL2L11 - bcl2-like 11 (apoptosis facilitator), HES1 - hairy and enhancer…
GO:0009894	regulation of catabolic process	1.05e-05	0.00347	1.87	17951	949	526	52	[SIPA1L3 - signal-induced proliferation-associated 1 like 3, ARHGAP26 - rho gtpase activating protein 26, ATP1B2 - atpase, na+/k+ transporting, beta 2 polypeptide, UHRF1 - ubiquitin-like with phd and ring finger domains 1, ARFGAP1 - adp-ribosylation factor gtpase activating protein 1, LDLR - low density lipoprotein receptor, TMED2 - transmembrane emp24 domain trafficking protein 2, FLNA - filamin…
GO:0044267	cellular protein metabolic process	1.08e-05	0.00346	1.45	17951	2798	526	119	[DPM1 - dolichyl-phosphate mannosyltransferase polypeptide 1, catalytic subunit, CDK11B - cyclin-dependent kinase 11b, BIRC5 - baculoviral iap repeat containing 5, TCP1 - t-complex 1, HSF1 - heat shock transcription factor 1, UHRF1 - ubiquitin-like with phd and ring finger domains 1, CDC25B - cell division cycle 25b, MSL2 - male-specific lethal 2 homolog (drosophila), MAN1B1 - mannosidase, alpha,…
GO:0044270	cellular nitrogen compound catabolic process	1.12e-05	0.0035	1.87	17951	951	526	52	[NCBP1 - nuclear cap binding protein subunit 1, 80kda, DDX5 - dead (asp-glu-ala-asp) box helicase 5, PARN - poly(a)-specific ribonuclease, PAPD5 - pap associated domain containing 5, RPL18 - ribosomal protein l18, MUS81 - mus81 structure-specific endonuclease subunit, RHOT2 - ras homolog family member t2, RPL8 - ribosomal protein l8, ZFP36L2 - zfp36 ring finger protein-like 2, GCH1 - gtp cyclohyd…
GO:0046700	heterocycle catabolic process	1.12e-05	0.00341	1.87	17951	951	526	52	[NCBP1 - nuclear cap binding protein subunit 1, 80kda, DDX5 - dead (asp-glu-ala-asp) box helicase 5, PARN - poly(a)-specific ribonuclease, PAPD5 - pap associated domain containing 5, RPL18 - ribosomal protein l18, MUS81 - mus81 structure-specific endonuclease subunit, RHOT2 - ras homolog family member t2, RPL8 - ribosomal protein l8, ZFP36L2 - zfp36 ring finger protein-like 2, GCH1 - gtp cyclohyd…
GO:0019439	aromatic compound catabolic process	1.22e-05	0.00364	1.86	17951	954	526	52	[NCBP1 - nuclear cap binding protein subunit 1, 80kda, DDX5 - dead (asp-glu-ala-asp) box helicase 5, PARN - poly(a)-specific ribonuclease, PAPD5 - pap associated domain containing 5, RPL18 - ribosomal protein l18, MUS81 - mus81 structure-specific endonuclease subunit, RHOT2 - ras homolog family member t2, RPL8 - ribosomal protein l8, ZFP36L2 - zfp36 ring finger protein-like 2, GCH1 - gtp cyclohyd…
GO:0044699	single-organism process	1.28e-05	0.00374	1.15	17951	10733	526	361	[RFNG - rfng o-fucosylpeptide 3-beta-n-acetylglucosaminyltransferase, DPM1 - dolichyl-phosphate mannosyltransferase polypeptide 1, catalytic subunit, FAM83D - family with sequence similarity 83, member d, NCBP1 - nuclear cap binding protein subunit 1, 80kda, RFC5 - replication factor c (activator 1) 5, 36.5kda, SPTAN1 - spectrin, alpha, non-erythrocytic 1, STRA13 - stimulated by retinoic acid 13,…
GO:1903047	mitotic cell cycle process	1.44e-05	0.00412	2.05	17951	665	526	40	[CEP250 - centrosomal protein 250kda, FAM83D - family with sequence similarity 83, member d, HAUS8 - haus augmin-like complex, subunit 8, CDK11B - cyclin-dependent kinase 11b, BIRC5 - baculoviral iap repeat containing 5, TUBGCP6 - tubulin, gamma complex associated protein 6, PLK3 - polo-like kinase 3, STRA13 - stimulated by retinoic acid 13, PAPD5 - pap associated domain containing 5, NCAPD2 - no…
GO:0009893	positive regulation of metabolic process	1.48e-05	0.00412	1.42	17951	2994	526	125	[NCBP1 - nuclear cap binding protein subunit 1, 80kda, DDX5 - dead (asp-glu-ala-asp) box helicase 5, STRA13 - stimulated by retinoic acid 13, HSF1 - heat shock transcription factor 1, UHRF1 - ubiquitin-like with phd and ring finger domains 1, CDC25B - cell division cycle 25b, HES1 - hairy and enhancer of split 1, (drosophila), SCAP - srebf chaperone, LDLR - low density lipoprotein receptor, ZFP36…
GO:0065009	regulation of molecular function	1.51e-05	0.00412	1.48	17951	2439	526	106	[RFNG - rfng o-fucosylpeptide 3-beta-n-acetylglucosaminyltransferase, DEPTOR - dep domain containing mtor-interacting protein, BIRC5 - baculoviral iap repeat containing 5, UHRF1 - ubiquitin-like with phd and ring finger domains 1, CDC25B - cell division cycle 25b, HES1 - hairy and enhancer of split 1, (drosophila), CCNL2 - cyclin l2, TMED2 - transmembrane emp24 domain trafficking protein 2, FLNA …
GO:0006984	ER-nucleus signaling pathway	1.7e-05	0.00456	4.4	17951	93	526	12	[CALR - calreticulin, EXTL3 - exostosin-like glycosyltransferase 3, ARFGAP1 - adp-ribosylation factor gtpase activating protein 1, SCAP - srebf chaperone, INSIG1 - insulin induced gene 1, ATF4 - activating transcription factor 4, HERPUD1 - homocysteine-inducible, endoplasmic reticulum stress-inducible, ubiquitin-like domain member 1, ATP2A2 - atpase, ca++ transporting, cardiac muscle, slow twitch…
GO:0034645	cellular macromolecule biosynthetic process	2.04e-05	0.00534	1.43	17951	2807	526	118	[NCBP1 - nuclear cap binding protein subunit 1, 80kda, SRSF11 - serine/arginine-rich splicing factor 11, RFC5 - replication factor c (activator 1) 5, 36.5kda, DDX5 - dead (asp-glu-ala-asp) box helicase 5, BIRC5 - baculoviral iap repeat containing 5, HSF1 - heat shock transcription factor 1, UHRF1 - ubiquitin-like with phd and ring finger domains 1, HES1 - hairy and enhancer of split 1, (drosophil…
GO:0044763	single-organism cellular process	2.04e-05	0.00525	1.18	17951	8950	526	309	[RFNG - rfng o-fucosylpeptide 3-beta-n-acetylglucosaminyltransferase, DPM1 - dolichyl-phosphate mannosyltransferase polypeptide 1, catalytic subunit, FAM83D - family with sequence similarity 83, member d, NCBP1 - nuclear cap binding protein subunit 1, 80kda, RFC5 - replication factor c (activator 1) 5, 36.5kda, SPTAN1 - spectrin, alpha, non-erythrocytic 1, STRA13 - stimulated by retinoic acid 13,…
GO:0071103	DNA conformation change	2.36e-05	0.00594	4.27	17951	96	526	12	[NCAPH2 - non-smc condensin ii complex, subunit h2, RECQL4 - recq protein-like 4, RECQL5 - recq protein-like 5, AKAP8 - a kinase (prka) anchor protein 8, NAA10 - n(alpha)-acetyltransferase 10, nata catalytic subunit, TOP1 - topoisomerase (dna) i, SETX - senataxin, TOP1MT - topoisomerase (dna) i, mitochondrial, NCAPD2 - non-smc condensin i complex, subunit d2, SMC4 - structural maintenance of chro…
GO:0043085	positive regulation of catalytic activity	2.44e-05	0.00604	1.68	17951	1319	526	65	[SIPA1L3 - signal-induced proliferation-associated 1 like 3, ARHGAP26 - rho gtpase activating protein 26, ATP1B2 - atpase, na+/k+ transporting, beta 2 polypeptide, UHRF1 - ubiquitin-like with phd and ring finger domains 1, CDC25B - cell division cycle 25b, BCL2L11 - bcl2-like 11 (apoptosis facilitator), ARFGAP1 - adp-ribosylation factor gtpase activating protein 1, HERPUD1 - homocysteine-inducibl…
GO:0080090	regulation of primary metabolic process	2.58e-05	0.00626	1.27	17951	5383	526	201	[NCBP1 - nuclear cap binding protein subunit 1, 80kda, STRA13 - stimulated by retinoic acid 13, HSF1 - heat shock transcription factor 1, UHRF1 - ubiquitin-like with phd and ring finger domains 1, HES1 - hairy and enhancer of split 1, (drosophila), SCAP - srebf chaperone, CCNL2 - cyclin l2, LDLR - low density lipoprotein receptor, TMED2 - transmembrane emp24 domain trafficking protein 2, NCOR2 - …
GO:1901575	organic substance catabolic process	2.85e-05	0.00678	1.55	17951	1875	526	85	[NCBP1 - nuclear cap binding protein subunit 1, 80kda, DDX5 - dead (asp-glu-ala-asp) box helicase 5, PAPD5 - pap associated domain containing 5, PARN - poly(a)-specific ribonuclease, SLC9A1 - solute carrier family 9, subfamily a (nhe1, cation proton antiporter 1), member 1, RPL18 - ribosomal protein l18, MUS81 - mus81 structure-specific endonuclease subunit, LDLR - low density lipoprotein recepto…
GO:0031323	regulation of cellular metabolic process	2.88e-05	0.00672	1.27	17951	5552	526	206	[NCBP1 - nuclear cap binding protein subunit 1, 80kda, STRA13 - stimulated by retinoic acid 13, HSF1 - heat shock transcription factor 1, UHRF1 - ubiquitin-like with phd and ring finger domains 1, HES1 - hairy and enhancer of split 1, (drosophila), CCNL2 - cyclin l2, SCAP - srebf chaperone, LDLR - low density lipoprotein receptor, TMED2 - transmembrane emp24 domain trafficking protein 2, NCOR2 - …
GO:1901361	organic cyclic compound catabolic process	3.21e-05	0.00737	1.79	17951	989	526	52	[NCBP1 - nuclear cap binding protein subunit 1, 80kda, DDX5 - dead (asp-glu-ala-asp) box helicase 5, PARN - poly(a)-specific ribonuclease, PAPD5 - pap associated domain containing 5, RPL18 - ribosomal protein l18, MUS81 - mus81 structure-specific endonuclease subunit, RHOT2 - ras homolog family member t2, RPL8 - ribosomal protein l8, ZFP36L2 - zfp36 ring finger protein-like 2, GCH1 - gtp cyclohyd…
GO:0031325	positive regulation of cellular metabolic process	3.76e-05	0.00847	1.42	17951	2786	526	116	[NCBP1 - nuclear cap binding protein subunit 1, 80kda, DDX5 - dead (asp-glu-ala-asp) box helicase 5, STRA13 - stimulated by retinoic acid 13, HSF1 - heat shock transcription factor 1, UHRF1 - ubiquitin-like with phd and ring finger domains 1, CDC25B - cell division cycle 25b, HES1 - hairy and enhancer of split 1, (drosophila), SCAP - srebf chaperone, LDLR - low density lipoprotein receptor, ZFP36…
GO:0006793	phosphorus metabolic process	3.94e-05	0.00873	1.48	17951	2234	526	97	[DPM1 - dolichyl-phosphate mannosyltransferase polypeptide 1, catalytic subunit, DDX5 - dead (asp-glu-ala-asp) box helicase 5, BIRC5 - baculoviral iap repeat containing 5, CDK11B - cyclin-dependent kinase 11b, HSF1 - heat shock transcription factor 1, CDC25B - cell division cycle 25b, RHOT2 - ras homolog family member t2, TOLLIP - toll interacting protein, PPP1R15B - protein phosphatase 1, regula…
GO:0048522	positive regulation of cellular process	4.1e-05	0.00892	1.32	17951	4158	526	161	[RFNG - rfng o-fucosylpeptide 3-beta-n-acetylglucosaminyltransferase, NCBP1 - nuclear cap binding protein subunit 1, 80kda, DDX5 - dead (asp-glu-ala-asp) box helicase 5, BIRC5 - baculoviral iap repeat containing 5, STRA13 - stimulated by retinoic acid 13, HSF1 - heat shock transcription factor 1, UHRF1 - ubiquitin-like with phd and ring finger domains 1, CDC25B - cell division cycle 25b, HES1 - h…
GO:0000278	mitotic cell cycle	4.17e-05	0.00892	2.3	17951	416	526	28	[CEP250 - centrosomal protein 250kda, RFC5 - replication factor c (activator 1) 5, 36.5kda, TUBGCP6 - tubulin, gamma complex associated protein 6, BIRC5 - baculoviral iap repeat containing 5, PLK3 - polo-like kinase 3, GOLGA2 - golgin a2, NCAPD2 - non-smc condensin i complex, subunit d2, CDC25B - cell division cycle 25b, ANAPC2 - anaphase promoting complex subunit 2, INCENP - inner centromere pro…
GO:0051649	establishment of localization in cell	4.19e-05	0.00882	1.6	17951	1533	526	72	[RAB11FIP3 - rab11 family interacting protein 3 (class ii), NCBP1 - nuclear cap binding protein subunit 1, 80kda, SRSF11 - serine/arginine-rich splicing factor 11, BIRC5 - baculoviral iap repeat containing 5, ATP2A2 - atpase, ca++ transporting, cardiac muscle, slow twitch 2, STARD3 - star-related lipid transfer (start) domain containing 3, RPL18 - ribosomal protein l18, TNPO2 - transportin 2, HES…
GO:0019222	regulation of metabolic process	4.6e-05	0.00952	1.24	17951	5979	526	218	[NCBP1 - nuclear cap binding protein subunit 1, 80kda, STRA13 - stimulated by retinoic acid 13, HSF1 - heat shock transcription factor 1, UHRF1 - ubiquitin-like with phd and ring finger domains 1, HES1 - hairy and enhancer of split 1, (drosophila), CCNL2 - cyclin l2, SCAP - srebf chaperone, TMED2 - transmembrane emp24 domain trafficking protein 2, LDLR - low density lipoprotein receptor, NCOR2 - …
GO:0006796	phosphate-containing compound metabolic process	5.17e-05	0.0105	1.48	17951	2192	526	95	[DPM1 - dolichyl-phosphate mannosyltransferase polypeptide 1, catalytic subunit, CDK11B - cyclin-dependent kinase 11b, BIRC5 - baculoviral iap repeat containing 5, DDX5 - dead (asp-glu-ala-asp) box helicase 5, WNK1 - wnk lysine deficient protein kinase 1, HSF1 - heat shock transcription factor 1, TK1 - thymidine kinase 1, soluble, CDK19 - cyclin-dependent kinase 19, CDC25B - cell division cycle 2…
GO:0006283	transcription-coupled nucleotide-excision repair	5.92e-05	0.0119	5.81	17951	47	526	8	[PCNA - proliferating cell nuclear antigen, POLE - polymerase (dna directed), epsilon, catalytic subunit, RFC5 - replication factor c (activator 1) 5, 36.5kda, POLD1 - polymerase (dna directed), delta 1, catalytic subunit, XAB2 - xpa binding protein 2, POLR2E - polymerase (rna) ii (dna directed) polypeptide e, 25kda, UVSSA - uv-stimulated scaffold protein a, POLR2A - polymerase (rna) ii (dna dire…
GO:0050790	regulation of catalytic activity	6.18e-05	0.0122	1.5	17951	2030	526	89	[DEPTOR - dep domain containing mtor-interacting protein, CSTB - cystatin b (stefin b), BIRC5 - baculoviral iap repeat containing 5, WNK1 - wnk lysine deficient protein kinase 1, NLRC5 - nlr family, card domain containing 5, SIPA1L3 - signal-induced proliferation-associated 1 like 3, SOCS1 - suppressor of cytokine signaling 1, ARHGAP26 - rho gtpase activating protein 26, UHRF1 - ubiquitin-like wi…
GO:0031329	regulation of cellular catabolic process	6.22e-05	0.0121	1.83	17951	860	526	46	[PKD1 - polycystic kidney disease 1 (autosomal dominant), DDIT4 - dna-damage-inducible transcript 4, SCRIB - scribbled planar cell polarity protein, PLK3 - polo-like kinase 3, SIPA1L3 - signal-induced proliferation-associated 1 like 3, JUN - jun proto-oncogene, ARHGAP26 - rho gtpase activating protein 26, PABPC1 - poly(a) binding protein, cytoplasmic 1, UHRF1 - ubiquitin-like with phd and ring fi…
GO:0016197	endosomal transport	6.31e-05	0.0121	3.1	17951	176	526	16	[TBC1D10B - tbc1 domain family, member 10b, RAB11FIP3 - rab11 family interacting protein 3 (class ii), RAB7A - rab7a, member ras oncogene family, AP5Z1 - adaptor-related protein complex 5, zeta 1 subunit, MICALL2 - mical-like 2, MON2 - mon2 homolog (s. cerevisiae), RHOB - ras homolog family member b, RAB11B - rab11b, member ras oncogene family, FLNA - filamin a, alpha, AP1M1 - adaptor-related pro…
GO:0044265	cellular macromolecule catabolic process	6.79e-05	0.0128	1.93	17951	688	526	39	[NCBP1 - nuclear cap binding protein subunit 1, 80kda, PAPD5 - pap associated domain containing 5, PARN - poly(a)-specific ribonuclease, RPS16 - ribosomal protein s16, RPL18 - ribosomal protein l18, PABPC1 - poly(a) binding protein, cytoplasmic 1, MUS81 - mus81 structure-specific endonuclease subunit, HERPUD1 - homocysteine-inducible, endoplasmic reticulum stress-inducible, ubiquitin-like domain …
GO:0009892	negative regulation of metabolic process	6.96e-05	0.013	1.48	17951	2094	526	91	[DEPTOR - dep domain containing mtor-interacting protein, PURB - purine-rich element binding protein b, NCBP1 - nuclear cap binding protein subunit 1, 80kda, CSTB - cystatin b (stefin b), BIRC5 - baculoviral iap repeat containing 5, DDX5 - dead (asp-glu-ala-asp) box helicase 5, WNK1 - wnk lysine deficient protein kinase 1, HSF1 - heat shock transcription factor 1, SOCS1 - suppressor of cytokine s…
GO:0031324	negative regulation of cellular metabolic process	7.2e-05	0.0132	1.51	17951	1896	526	84	[DEPTOR - dep domain containing mtor-interacting protein, PURB - purine-rich element binding protein b, CSTB - cystatin b (stefin b), BIRC5 - baculoviral iap repeat containing 5, DDX5 - dead (asp-glu-ala-asp) box helicase 5, WNK1 - wnk lysine deficient protein kinase 1, HSF1 - heat shock transcription factor 1, SOCS1 - suppressor of cytokine signaling 1, UHRF1 - ubiquitin-like with phd and ring f…
GO:0034976	response to endoplasmic reticulum stress	7.49e-05	0.0136	3.36	17951	142	526	14	[SYVN1 - synovial apoptosis inhibitor 1, synoviolin, P4HB - prolyl 4-hydroxylase, beta polypeptide, JUN - jun proto-oncogene, PPP1R15A - protein phosphatase 1, regulatory subunit 15a, BCL2L11 - bcl2-like 11 (apoptosis facilitator), ARFGAP1 - adp-ribosylation factor gtpase activating protein 1, CALR - calreticulin, EXTL3 - exostosin-like glycosyltransferase 3, ATF4 - activating transcription facto…
GO:1902582	single-organism intracellular transport	7.68e-05	0.0137	1.78	17951	919	526	48	[PKD1 - polycystic kidney disease 1 (autosomal dominant), RAB11FIP3 - rab11 family interacting protein 3 (class ii), PMPCB - peptidase (mitochondrial processing) beta, ATP2A2 - atpase, ca++ transporting, cardiac muscle, slow twitch 2, JUN - jun proto-oncogene, STARD3 - star-related lipid transfer (start) domain containing 3, RPL18 - ribosomal protein l18, RPS16 - ribosomal protein s16, GBF1 - gol…
GO:0009056	catabolic process	7.69e-05	0.0135	1.48	17951	2071	526	90	[NCBP1 - nuclear cap binding protein subunit 1, 80kda, DDX5 - dead (asp-glu-ala-asp) box helicase 5, PAPD5 - pap associated domain containing 5, GSTM3 - glutathione s-transferase mu 3 (brain), PARN - poly(a)-specific ribonuclease, SLC9A1 - solute carrier family 9, subfamily a (nhe1, cation proton antiporter 1), member 1, RPL18 - ribosomal protein l18, MUS81 - mus81 structure-specific endonuclease…
GO:0009203	ribonucleoside triphosphate catabolic process	7.7e-05	0.0134	2.06	17951	547	526	33	[EEF2 - eukaryotic translation elongation factor 2, DDX5 - dead (asp-glu-ala-asp) box helicase 5, RHOB - ras homolog family member b, RHOT2 - ras homolog family member t2, TOP1 - topoisomerase (dna) i, TUBB4B - tubulin, beta 4b class ivb, RASD1 - ras, dexamethasone-induced 1, TOP1MT - topoisomerase (dna) i, mitochondrial, GCH1 - gtp cyclohydrolase 1, SNRNP200 - small nuclear ribonucleoprotein 200…
GO:0009207	purine ribonucleoside triphosphate catabolic process	7.7e-05	0.0132	2.06	17951	547	526	33	[EEF2 - eukaryotic translation elongation factor 2, DDX5 - dead (asp-glu-ala-asp) box helicase 5, RHOB - ras homolog family member b, RHOT2 - ras homolog family member t2, TOP1 - topoisomerase (dna) i, TUBB4B - tubulin, beta 4b class ivb, RASD1 - ras, dexamethasone-induced 1, TOP1MT - topoisomerase (dna) i, mitochondrial, GCH1 - gtp cyclohydrolase 1, SNRNP200 - small nuclear ribonucleoprotein 200…
GO:0051726	regulation of cell cycle	8.38e-05	0.0142	1.83	17951	820	526	44	[CITED2 - cbp/p300-interacting transactivator, with glu/asp-rich carboxy-terminal domain, 2, PKD1 - polycystic kidney disease 1 (autosomal dominant), SCRIB - scribbled planar cell polarity protein, BIRC5 - baculoviral iap repeat containing 5, CDK11B - cyclin-dependent kinase 11b, PLK3 - polo-like kinase 3, GADD45B - growth arrest and dna-damage-inducible, beta, HSF1 - heat shock transcription fac…
GO:0045935	positive regulation of nucleobase-containing compound metabolic process	8.54e-05	0.0142	1.51	17951	1877	526	83	[NCBP1 - nuclear cap binding protein subunit 1, 80kda, DDX5 - dead (asp-glu-ala-asp) box helicase 5, HSF1 - heat shock transcription factor 1, NLRC5 - nlr family, card domain containing 5, SIPA1L3 - signal-induced proliferation-associated 1 like 3, ARHGAP26 - rho gtpase activating protein 26, UHRF1 - ubiquitin-like with phd and ring finger domains 1, ATP1B2 - atpase, na+/k+ transporting, beta 2 p…
GO:0009146	purine nucleoside triphosphate catabolic process	8.55e-05	0.0141	2.05	17951	550	526	33	[EEF2 - eukaryotic translation elongation factor 2, DDX5 - dead (asp-glu-ala-asp) box helicase 5, RHOB - ras homolog family member b, RHOT2 - ras homolog family member t2, TOP1 - topoisomerase (dna) i, TUBB4B - tubulin, beta 4b class ivb, RASD1 - ras, dexamethasone-induced 1, TOP1MT - topoisomerase (dna) i, mitochondrial, GCH1 - gtp cyclohydrolase 1, SNRNP200 - small nuclear ribonucleoprotein 200…
GO:0035966	response to topologically incorrect protein	8.72e-05	0.0142	3.32	17951	144	526	14	[SYVN1 - synovial apoptosis inhibitor 1, synoviolin, HSPD1 - heat shock 60kda protein 1 (chaperonin), PPP1R15A - protein phosphatase 1, regulatory subunit 15a, DNAJB1 - dnaj (hsp40) homolog, subfamily b, member 1, HSPH1 - heat shock 105kda/110kda protein 1, ARFGAP1 - adp-ribosylation factor gtpase activating protein 1, CALR - calreticulin, EXTL3 - exostosin-like glycosyltransferase 3, HERPUD1 - h…
GO:0008219	cell death	9.42e-05	0.0151	1.78	17951	901	526	47	[EEF2 - eukaryotic translation elongation factor 2, SCRIB - scribbled planar cell polarity protein, SPTAN1 - spectrin, alpha, non-erythrocytic 1, DDX41 - dead (asp-glu-ala-asp) box polypeptide 41, FZD5 - frizzled family receptor 5, BIRC5 - baculoviral iap repeat containing 5, CDK11B - cyclin-dependent kinase 11b, PLK3 - polo-like kinase 3, GADD45B - growth arrest and dna-damage-inducible, beta, B…
GO:1902589	single-organism organelle organization	9.77e-05	0.0155	1.6	17951	1409	526	66	[FAM83D - family with sequence similarity 83, member d, RFC5 - replication factor c (activator 1) 5, 36.5kda, BIRC5 - baculoviral iap repeat containing 5, CDK11B - cyclin-dependent kinase 11b, TUBGCP6 - tubulin, gamma complex associated protein 6, CAMSAP2 - calmodulin regulated spectrin-associated protein family, member 2, STRA13 - stimulated by retinoic acid 13, PAPD5 - pap associated domain con…
GO:0009143	nucleoside triphosphate catabolic process	9.81e-05	0.0154	2.03	17951	554	526	33	[EEF2 - eukaryotic translation elongation factor 2, DDX5 - dead (asp-glu-ala-asp) box helicase 5, RHOB - ras homolog family member b, RHOT2 - ras homolog family member t2, TOP1 - topoisomerase (dna) i, TUBB4B - tubulin, beta 4b class ivb, RASD1 - ras, dexamethasone-induced 1, TOP1MT - topoisomerase (dna) i, mitochondrial, GCH1 - gtp cyclohydrolase 1, SNRNP200 - small nuclear ribonucleoprotein 200…
GO:0007049	cell cycle	0.0001	0.0155	1.96	17951	627	526	36	[CEP250 - centrosomal protein 250kda, RFC5 - replication factor c (activator 1) 5, 36.5kda, H2AFX - h2a histone family, member x, BIRC5 - baculoviral iap repeat containing 5, TUBGCP6 - tubulin, gamma complex associated protein 6, GAK - cyclin g associated kinase, PLK3 - polo-like kinase 3, GOLGA2 - golgin a2, NCAPD2 - non-smc condensin i complex, subunit d2, GPS1 - g protein pathway suppressor 1,…
GO:0048518	positive regulation of biological process	0.000101	0.0155	1.28	17951	4605	526	173	[RFNG - rfng o-fucosylpeptide 3-beta-n-acetylglucosaminyltransferase, NCBP1 - nuclear cap binding protein subunit 1, 80kda, DDX5 - dead (asp-glu-ala-asp) box helicase 5, BIRC5 - baculoviral iap repeat containing 5, STRA13 - stimulated by retinoic acid 13, HSF1 - heat shock transcription factor 1, UHRF1 - ubiquitin-like with phd and ring finger domains 1, CDC25B - cell division cycle 25b, HES1 - h…
GO:0016265	death	0.000107	0.0162	1.77	17951	906	526	47	[EEF2 - eukaryotic translation elongation factor 2, SCRIB - scribbled planar cell polarity protein, SPTAN1 - spectrin, alpha, non-erythrocytic 1, DDX41 - dead (asp-glu-ala-asp) box polypeptide 41, FZD5 - frizzled family receptor 5, BIRC5 - baculoviral iap repeat containing 5, CDK11B - cyclin-dependent kinase 11b, PLK3 - polo-like kinase 3, GADD45B - growth arrest and dna-damage-inducible, beta, B…
GO:0009164	nucleoside catabolic process	0.000109	0.0162	2	17951	581	526	34	[EEF2 - eukaryotic translation elongation factor 2, DDX5 - dead (asp-glu-ala-asp) box helicase 5, RHOB - ras homolog family member b, RHOT2 - ras homolog family member t2, TOP1 - topoisomerase (dna) i, TUBB4B - tubulin, beta 4b class ivb, RASD1 - ras, dexamethasone-induced 1, TOP1MT - topoisomerase (dna) i, mitochondrial, GCH1 - gtp cyclohydrolase 1, SNRNP200 - small nuclear ribonucleoprotein 200…
GO:0010605	negative regulation of macromolecule metabolic process	0.000109	0.0161	1.52	17951	1777	526	79	[DEPTOR - dep domain containing mtor-interacting protein, PURB - purine-rich element binding protein b, NCBP1 - nuclear cap binding protein subunit 1, 80kda, CSTB - cystatin b (stefin b), BIRC5 - baculoviral iap repeat containing 5, DDX5 - dead (asp-glu-ala-asp) box helicase 5, WNK1 - wnk lysine deficient protein kinase 1, HSF1 - heat shock transcription factor 1, SOCS1 - suppressor of cytokine s…
GO:0006152	purine nucleoside catabolic process	0.000116	0.017	2.01	17951	559	526	33	[EEF2 - eukaryotic translation elongation factor 2, DDX5 - dead (asp-glu-ala-asp) box helicase 5, RHOB - ras homolog family member b, RHOT2 - ras homolog family member t2, TOP1 - topoisomerase (dna) i, TUBB4B - tubulin, beta 4b class ivb, RASD1 - ras, dexamethasone-induced 1, TOP1MT - topoisomerase (dna) i, mitochondrial, GCH1 - gtp cyclohydrolase 1, SNRNP200 - small nuclear ribonucleoprotein 200…
GO:0046130	purine ribonucleoside catabolic process	0.000116	0.0168	2.01	17951	559	526	33	[EEF2 - eukaryotic translation elongation factor 2, DDX5 - dead (asp-glu-ala-asp) box helicase 5, RHOB - ras homolog family member b, RHOT2 - ras homolog family member t2, TOP1 - topoisomerase (dna) i, TUBB4B - tubulin, beta 4b class ivb, RASD1 - ras, dexamethasone-induced 1, TOP1MT - topoisomerase (dna) i, mitochondrial, GCH1 - gtp cyclohydrolase 1, SNRNP200 - small nuclear ribonucleoprotein 200…
GO:0051169	nuclear transport	0.000118	0.0168	2.83	17951	205	526	17	[PKD1 - polycystic kidney disease 1 (autosomal dominant), NCBP1 - nuclear cap binding protein subunit 1, 80kda, SRSF11 - serine/arginine-rich splicing factor 11, SMG1 - smg1 phosphatidylinositol 3-kinase-related kinase, PPP3CA - protein phosphatase 3, catalytic subunit, alpha isozyme, JUN - jun proto-oncogene, SRSF5 - serine/arginine-rich splicing factor 5, ALYREF - aly/ref export factor, HES1 - …
GO:1901576	organic substance biosynthetic process	0.000123	0.0173	1.31	17951	3932	526	151	[DPM1 - dolichyl-phosphate mannosyltransferase polypeptide 1, catalytic subunit, SRSF11 - serine/arginine-rich splicing factor 11, NCBP1 - nuclear cap binding protein subunit 1, 80kda, RFC5 - replication factor c (activator 1) 5, 36.5kda, BIRC5 - baculoviral iap repeat containing 5, DDX5 - dead (asp-glu-ala-asp) box helicase 5, GSTM3 - glutathione s-transferase mu 3 (brain), HSF1 - heat shock tra…
GO:0006195	purine nucleotide catabolic process	0.000128	0.0178	1.98	17951	586	526	34	[EEF2 - eukaryotic translation elongation factor 2, DDX5 - dead (asp-glu-ala-asp) box helicase 5, RHOB - ras homolog family member b, RHOT2 - ras homolog family member t2, TOP1 - topoisomerase (dna) i, TUBB4B - tubulin, beta 4b class ivb, RASD1 - ras, dexamethasone-induced 1, TOP1MT - topoisomerase (dna) i, mitochondrial, GCH1 - gtp cyclohydrolase 1, SNRNP200 - small nuclear ribonucleoprotein 200…
GO:0009144	purine nucleoside triphosphate metabolic process	0.000135	0.0186	1.95	17951	612	526	35	[EEF2 - eukaryotic translation elongation factor 2, DDX5 - dead (asp-glu-ala-asp) box helicase 5, RHOB - ras homolog family member b, RHOT2 - ras homolog family member t2, TOP1 - topoisomerase (dna) i, TUBB4B - tubulin, beta 4b class ivb, RASD1 - ras, dexamethasone-induced 1, TOP1MT - topoisomerase (dna) i, mitochondrial, GCH1 - gtp cyclohydrolase 1, SNRNP200 - small nuclear ribonucleoprotein 200…
GO:1901658	glycosyl compound catabolic process	0.000136	0.0186	1.97	17951	588	526	34	[EEF2 - eukaryotic translation elongation factor 2, DDX5 - dead (asp-glu-ala-asp) box helicase 5, RHOB - ras homolog family member b, RHOT2 - ras homolog family member t2, TOP1 - topoisomerase (dna) i, TUBB4B - tubulin, beta 4b class ivb, RASD1 - ras, dexamethasone-induced 1, TOP1MT - topoisomerase (dna) i, mitochondrial, GCH1 - gtp cyclohydrolase 1, SNRNP200 - small nuclear ribonucleoprotein 200…
GO:0051173	positive regulation of nitrogen compound metabolic process	0.000141	0.019	1.49	17951	1905	526	83	[NCBP1 - nuclear cap binding protein subunit 1, 80kda, DDX5 - dead (asp-glu-ala-asp) box helicase 5, HSF1 - heat shock transcription factor 1, NLRC5 - nlr family, card domain containing 5, SIPA1L3 - signal-induced proliferation-associated 1 like 3, ARHGAP26 - rho gtpase activating protein 26, UHRF1 - ubiquitin-like with phd and ring finger domains 1, ATP1B2 - atpase, na+/k+ transporting, beta 2 p…
GO:0031123	RNA 3'-end processing	0.000151	0.0203	3.79	17951	99	526	11	[RNPS1 - rna binding protein s1, serine-rich domain, NCBP1 - nuclear cap binding protein subunit 1, 80kda, SRSF11 - serine/arginine-rich splicing factor 11, ZFP36 - zfp36 ring finger protein, PARN - poly(a)-specific ribonuclease, SRSF5 - serine/arginine-rich splicing factor 5, CPSF6 - cleavage and polyadenylation specific factor 6, 68kda, PABPC1 - poly(a) binding protein, cytoplasmic 1, CPSF1 - c…
GO:0072523	purine-containing compound catabolic process	0.000155	0.0205	1.96	17951	592	526	34	[EEF2 - eukaryotic translation elongation factor 2, DDX5 - dead (asp-glu-ala-asp) box helicase 5, RHOB - ras homolog family member b, RHOT2 - ras homolog family member t2, TOP1 - topoisomerase (dna) i, TUBB4B - tubulin, beta 4b class ivb, RASD1 - ras, dexamethasone-induced 1, TOP1MT - topoisomerase (dna) i, mitochondrial, GCH1 - gtp cyclohydrolase 1, SNRNP200 - small nuclear ribonucleoprotein 200…
GO:0042454	ribonucleoside catabolic process	0.000161	0.0212	1.98	17951	569	526	33	[EEF2 - eukaryotic translation elongation factor 2, DDX5 - dead (asp-glu-ala-asp) box helicase 5, RHOB - ras homolog family member b, RHOT2 - ras homolog family member t2, TOP1 - topoisomerase (dna) i, TUBB4B - tubulin, beta 4b class ivb, RASD1 - ras, dexamethasone-induced 1, TOP1MT - topoisomerase (dna) i, mitochondrial, GCH1 - gtp cyclohydrolase 1, SNRNP200 - small nuclear ribonucleoprotein 200…
GO:0050434	positive regulation of viral transcription	0.000164	0.0212	5.06	17951	54	526	8	[SMARCA4 - swi/snf related, matrix associated, actin dependent regulator of chromatin, subfamily a, member 4, NCBP1 - nuclear cap binding protein subunit 1, 80kda, TCEB3 - transcription elongation factor b (siii), polypeptide 3 (110kda, elongin a), SUPT5H - suppressor of ty 5 homolog (s. cerevisiae), JUN - jun proto-oncogene, POLR2E - polymerase (rna) ii (dna directed) polypeptide e, 25kda, POLR2…
GO:0031124	mRNA 3'-end processing	0.000169	0.0217	4.06	17951	84	526	10	[RNPS1 - rna binding protein s1, serine-rich domain, NCBP1 - nuclear cap binding protein subunit 1, 80kda, SRSF11 - serine/arginine-rich splicing factor 11, ZFP36 - zfp36 ring finger protein, PARN - poly(a)-specific ribonuclease, SRSF5 - serine/arginine-rich splicing factor 5, CPSF6 - cleavage and polyadenylation specific factor 6, 68kda, CPSF1 - cleavage and polyadenylation specific factor 1, 16…
GO:0048519	negative regulation of biological process	0.000175	0.0222	1.3	17951	3898	526	149	[DEPTOR - dep domain containing mtor-interacting protein, SPTAN1 - spectrin, alpha, non-erythrocytic 1, NCBP1 - nuclear cap binding protein subunit 1, 80kda, DDX5 - dead (asp-glu-ala-asp) box helicase 5, BIRC5 - baculoviral iap repeat containing 5, SNX14 - sorting nexin 14, HSF1 - heat shock transcription factor 1, APC2 - adenomatosis polyposis coli 2, UHRF1 - ubiquitin-like with phd and ring fin…
GO:0009154	purine ribonucleotide catabolic process	0.000178	0.0224	1.97	17951	572	526	33	[EEF2 - eukaryotic translation elongation factor 2, DDX5 - dead (asp-glu-ala-asp) box helicase 5, RHOB - ras homolog family member b, RHOT2 - ras homolog family member t2, TOP1 - topoisomerase (dna) i, TUBB4B - tubulin, beta 4b class ivb, RASD1 - ras, dexamethasone-induced 1, TOP1MT - topoisomerase (dna) i, mitochondrial, GCH1 - gtp cyclohydrolase 1, SNRNP200 - small nuclear ribonucleoprotein 200…
GO:0006986	response to unfolded protein	0.000183	0.0229	3.26	17951	136	526	13	[SYVN1 - synovial apoptosis inhibitor 1, synoviolin, HSPD1 - heat shock 60kda protein 1 (chaperonin), PPP1R15A - protein phosphatase 1, regulatory subunit 15a, DNAJB1 - dnaj (hsp40) homolog, subfamily b, member 1, HSPH1 - heat shock 105kda/110kda protein 1, ARFGAP1 - adp-ribosylation factor gtpase activating protein 1, CALR - calreticulin, EXTL3 - exostosin-like glycosyltransferase 3, ATF4 - acti…
GO:0009261	ribonucleotide catabolic process	0.000184	0.0227	1.97	17951	573	526	33	[EEF2 - eukaryotic translation elongation factor 2, DDX5 - dead (asp-glu-ala-asp) box helicase 5, RHOB - ras homolog family member b, RHOT2 - ras homolog family member t2, TOP1 - topoisomerase (dna) i, TUBB4B - tubulin, beta 4b class ivb, RASD1 - ras, dexamethasone-induced 1, TOP1MT - topoisomerase (dna) i, mitochondrial, GCH1 - gtp cyclohydrolase 1, SNRNP200 - small nuclear ribonucleoprotein 200…
GO:0009059	macromolecule biosynthetic process	0.000189	0.0231	1.36	17951	3015	526	120	[NCBP1 - nuclear cap binding protein subunit 1, 80kda, SRSF11 - serine/arginine-rich splicing factor 11, RFC5 - replication factor c (activator 1) 5, 36.5kda, DDX5 - dead (asp-glu-ala-asp) box helicase 5, BIRC5 - baculoviral iap repeat containing 5, HSF1 - heat shock transcription factor 1, UHRF1 - ubiquitin-like with phd and ring finger domains 1, HES1 - hairy and enhancer of split 1, (drosophil…
GO:0010608	posttranscriptional regulation of gene expression	0.000194	0.0235	2.13	17951	432	526	27	[SERBP1 - serpine1 mrna binding protein 1, EEF2 - eukaryotic translation elongation factor 2, NCBP1 - nuclear cap binding protein subunit 1, 80kda, PABPC1 - poly(a) binding protein, cytoplasmic 1, ATP1B2 - atpase, na+/k+ transporting, beta 2 polypeptide, MKNK2 - map kinase interacting serine/threonine kinase 2, EIF3B - eukaryotic translation initiation factor 3, subunit b, FLNA - filamin a, alpha…
GO:0044249	cellular biosynthetic process	0.000198	0.0238	1.31	17951	3815	526	146	[DPM1 - dolichyl-phosphate mannosyltransferase polypeptide 1, catalytic subunit, SRSF11 - serine/arginine-rich splicing factor 11, NCBP1 - nuclear cap binding protein subunit 1, 80kda, RFC5 - replication factor c (activator 1) 5, 36.5kda, BIRC5 - baculoviral iap repeat containing 5, DDX5 - dead (asp-glu-ala-asp) box helicase 5, HSF1 - heat shock transcription factor 1, STARD3 - star-related lipid…
GO:0060255	regulation of macromolecule metabolic process	0.0002	0.0238	1.25	17951	5013	526	184	[DEPTOR - dep domain containing mtor-interacting protein, NCBP1 - nuclear cap binding protein subunit 1, 80kda, DDX5 - dead (asp-glu-ala-asp) box helicase 5, BIRC5 - baculoviral iap repeat containing 5, CDK11B - cyclin-dependent kinase 11b, STRA13 - stimulated by retinoic acid 13, HSF1 - heat shock transcription factor 1, UHRF1 - ubiquitin-like with phd and ring finger domains 1, CDC25B - cell di…
GO:0009058	biosynthetic process	0.000201	0.0237	1.3	17951	4003	526	152	[DPM1 - dolichyl-phosphate mannosyltransferase polypeptide 1, catalytic subunit, SRSF11 - serine/arginine-rich splicing factor 11, NCBP1 - nuclear cap binding protein subunit 1, 80kda, RFC5 - replication factor c (activator 1) 5, 36.5kda, BIRC5 - baculoviral iap repeat containing 5, DDX5 - dead (asp-glu-ala-asp) box helicase 5, GSTM3 - glutathione s-transferase mu 3 (brain), HSF1 - heat shock tra…
GO:0009166	nucleotide catabolic process	0.000219	0.0255	1.92	17951	603	526	34	[EEF2 - eukaryotic translation elongation factor 2, DDX5 - dead (asp-glu-ala-asp) box helicase 5, RHOB - ras homolog family member b, RHOT2 - ras homolog family member t2, TOP1 - topoisomerase (dna) i, TUBB4B - tubulin, beta 4b class ivb, RASD1 - ras, dexamethasone-induced 1, TOP1MT - topoisomerase (dna) i, mitochondrial, GCH1 - gtp cyclohydrolase 1, SNRNP200 - small nuclear ribonucleoprotein 200…
GO:0006401	RNA catabolic process	0.000234	0.0271	2.67	17951	217	526	17	[NCBP1 - nuclear cap binding protein subunit 1, 80kda, ZFP36 - zfp36 ring finger protein, SMG1 - smg1 phosphatidylinositol 3-kinase-related kinase, PAPD5 - pap associated domain containing 5, PARN - poly(a)-specific ribonuclease, RPS2 - ribosomal protein s2, RPL18 - ribosomal protein l18, RPS16 - ribosomal protein s16, PABPC1 - poly(a) binding protein, cytoplasmic 1, HNRNPD - heterogeneous nuclea…
GO:0006287	base-excision repair, gap-filling	0.000239	0.0275	20.48	17951	5	526	3	[POLG - polymerase (dna directed), gamma, POLE - polymerase (dna directed), epsilon, catalytic subunit, POLD1 - polymerase (dna directed), delta 1, catalytic subunit]
GO:0009205	purine ribonucleoside triphosphate metabolic process	0.00024	0.0272	1.91	17951	606	526	34	[EEF2 - eukaryotic translation elongation factor 2, DDX5 - dead (asp-glu-ala-asp) box helicase 5, RHOB - ras homolog family member b, RHOT2 - ras homolog family member t2, TOP1 - topoisomerase (dna) i, TUBB4B - tubulin, beta 4b class ivb, RASD1 - ras, dexamethasone-induced 1, TOP1MT - topoisomerase (dna) i, mitochondrial, GCH1 - gtp cyclohydrolase 1, SNRNP200 - small nuclear ribonucleoprotein 200…
GO:0045934	negative regulation of nucleobase-containing compound metabolic process	0.000241	0.0271	1.65	17951	1098	526	53	[PURB - purine-rich element binding protein b, BIRC5 - baculoviral iap repeat containing 5, DDX5 - dead (asp-glu-ala-asp) box helicase 5, HSF1 - heat shock transcription factor 1, UHRF1 - ubiquitin-like with phd and ring finger domains 1, HES1 - hairy and enhancer of split 1, (drosophila), TMED2 - transmembrane emp24 domain trafficking protein 2, NCOR2 - nuclear receptor corepressor 2, SUPT5H - s…
GO:0009141	nucleoside triphosphate metabolic process	0.000241	0.027	1.89	17951	631	526	35	[EEF2 - eukaryotic translation elongation factor 2, DDX5 - dead (asp-glu-ala-asp) box helicase 5, RHOB - ras homolog family member b, RHOT2 - ras homolog family member t2, TOP1 - topoisomerase (dna) i, TUBB4B - tubulin, beta 4b class ivb, RASD1 - ras, dexamethasone-induced 1, TOP1MT - topoisomerase (dna) i, mitochondrial, GCH1 - gtp cyclohydrolase 1, SNRNP200 - small nuclear ribonucleoprotein 200…
GO:1901292	nucleoside phosphate catabolic process	0.000262	0.0291	1.91	17951	609	526	34	[EEF2 - eukaryotic translation elongation factor 2, DDX5 - dead (asp-glu-ala-asp) box helicase 5, RHOB - ras homolog family member b, RHOT2 - ras homolog family member t2, TOP1 - topoisomerase (dna) i, TUBB4B - tubulin, beta 4b class ivb, RASD1 - ras, dexamethasone-induced 1, TOP1MT - topoisomerase (dna) i, mitochondrial, GCH1 - gtp cyclohydrolase 1, SNRNP200 - small nuclear ribonucleoprotein 200…
GO:0006913	nucleocytoplasmic transport	0.00028	0.0307	2.73	17951	200	526	16	[PKD1 - polycystic kidney disease 1 (autosomal dominant), NCBP1 - nuclear cap binding protein subunit 1, 80kda, SRSF11 - serine/arginine-rich splicing factor 11, SMG1 - smg1 phosphatidylinositol 3-kinase-related kinase, PPP3CA - protein phosphatase 3, catalytic subunit, alpha isozyme, JUN - jun proto-oncogene, SRSF5 - serine/arginine-rich splicing factor 5, ALYREF - aly/ref export factor, HES1 - …
GO:0051253	negative regulation of RNA metabolic process	0.000286	0.0311	1.69	17951	972	526	48	[CITED2 - cbp/p300-interacting transactivator, with glu/asp-rich carboxy-terminal domain, 2, PURB - purine-rich element binding protein b, SPEN - spen homolog, transcriptional regulator (drosophila), DDX5 - dead (asp-glu-ala-asp) box helicase 5, BIRC5 - baculoviral iap repeat containing 5, PLK3 - polo-like kinase 3, HSF1 - heat shock transcription factor 1, JUN - jun proto-oncogene, PABPC1 - poly…
GO:0009199	ribonucleoside triphosphate metabolic process	0.000287	0.031	1.9	17951	612	526	34	[EEF2 - eukaryotic translation elongation factor 2, DDX5 - dead (asp-glu-ala-asp) box helicase 5, RHOB - ras homolog family member b, RHOT2 - ras homolog family member t2, TOP1 - topoisomerase (dna) i, TUBB4B - tubulin, beta 4b class ivb, RASD1 - ras, dexamethasone-induced 1, TOP1MT - topoisomerase (dna) i, mitochondrial, GCH1 - gtp cyclohydrolase 1, SNRNP200 - small nuclear ribonucleoprotein 200…
GO:0009057	macromolecule catabolic process	0.000288	0.0308	1.76	17951	815	526	42	[NCBP1 - nuclear cap binding protein subunit 1, 80kda, PARN - poly(a)-specific ribonuclease, PAPD5 - pap associated domain containing 5, SLC9A1 - solute carrier family 9, subfamily a (nhe1, cation proton antiporter 1), member 1, RPL18 - ribosomal protein l18, RPS16 - ribosomal protein s16, PABPC1 - poly(a) binding protein, cytoplasmic 1, MUS81 - mus81 structure-specific endonuclease subunit, GALN…
GO:0009896	positive regulation of catabolic process	0.000312	0.0331	1.83	17951	690	526	37	[SCRIB - scribbled planar cell polarity protein, PLK3 - polo-like kinase 3, SIPA1L3 - signal-induced proliferation-associated 1 like 3, JUN - jun proto-oncogene, ARHGAP26 - rho gtpase activating protein 26, PABPC1 - poly(a) binding protein, cytoplasmic 1, ATP1B2 - atpase, na+/k+ transporting, beta 2 polypeptide, UHRF1 - ubiquitin-like with phd and ring finger domains 1, GBF1 - golgi brefeldin a r…
GO:0048523	negative regulation of cellular process	0.000316	0.0333	1.31	17951	3574	526	137	[DEPTOR - dep domain containing mtor-interacting protein, SPTAN1 - spectrin, alpha, non-erythrocytic 1, DDX5 - dead (asp-glu-ala-asp) box helicase 5, BIRC5 - baculoviral iap repeat containing 5, SNX14 - sorting nexin 14, HSF1 - heat shock transcription factor 1, APC2 - adenomatosis polyposis coli 2, UHRF1 - ubiquitin-like with phd and ring finger domains 1, HES1 - hairy and enhancer of split 1, (…
GO:0031399	regulation of protein modification process	0.000327	0.0342	1.59	17951	1221	526	57	[DEPTOR - dep domain containing mtor-interacting protein, STRA13 - stimulated by retinoic acid 13, WNK1 - wnk lysine deficient protein kinase 1, SOCS1 - suppressor of cytokine signaling 1, CDC25B - cell division cycle 25b, HES1 - hairy and enhancer of split 1, (drosophila), ARFGAP1 - adp-ribosylation factor gtpase activating protein 1, CCNL2 - cyclin l2, HERPUD1 - homocysteine-inducible, endoplas…
GO:0006369	termination of RNA polymerase II transcription	0.000354	0.0367	5.19	17951	46	526	7	[RNPS1 - rna binding protein s1, serine-rich domain, SRSF11 - serine/arginine-rich splicing factor 11, NCBP1 - nuclear cap binding protein subunit 1, 80kda, SETX - senataxin, SRSF5 - serine/arginine-rich splicing factor 5, CPSF1 - cleavage and polyadenylation specific factor 1, 160kda, ALYREF - aly/ref export factor]
GO:0031331	positive regulation of cellular catabolic process	0.000363	0.0373	1.85	17951	645	526	35	[SCRIB - scribbled planar cell polarity protein, PLK3 - polo-like kinase 3, JUN - jun proto-oncogene, SIPA1L3 - signal-induced proliferation-associated 1 like 3, ARHGAP26 - rho gtpase activating protein 26, PABPC1 - poly(a) binding protein, cytoplasmic 1, ATP1B2 - atpase, na+/k+ transporting, beta 2 polypeptide, UHRF1 - ubiquitin-like with phd and ring finger domains 1, GBF1 - golgi brefeldin a r…
GO:0051172	negative regulation of nitrogen compound metabolic process	0.000372	0.0379	1.62	17951	1118	526	53	[PURB - purine-rich element binding protein b, BIRC5 - baculoviral iap repeat containing 5, DDX5 - dead (asp-glu-ala-asp) box helicase 5, HSF1 - heat shock transcription factor 1, UHRF1 - ubiquitin-like with phd and ring finger domains 1, HES1 - hairy and enhancer of split 1, (drosophila), TMED2 - transmembrane emp24 domain trafficking protein 2, NCOR2 - nuclear receptor corepressor 2, SUPT5H - s…
GO:0010604	positive regulation of macromolecule metabolic process	0.000373	0.0377	1.41	17951	2256	526	93	[NCBP1 - nuclear cap binding protein subunit 1, 80kda, DDX5 - dead (asp-glu-ala-asp) box helicase 5, STRA13 - stimulated by retinoic acid 13, HSF1 - heat shock transcription factor 1, NLRC5 - nlr family, card domain containing 5, UHRF1 - ubiquitin-like with phd and ring finger domains 1, CDC25B - cell division cycle 25b, BCL2L11 - bcl2-like 11 (apoptosis facilitator), HES1 - hairy and enhancer of…
GO:0046434	organophosphate catabolic process	0.000395	0.0397	1.84	17951	648	526	35	[EEF2 - eukaryotic translation elongation factor 2, DDX5 - dead (asp-glu-ala-asp) box helicase 5, RHOB - ras homolog family member b, RHOT2 - ras homolog family member t2, TOP1 - topoisomerase (dna) i, TUBB4B - tubulin, beta 4b class ivb, RASD1 - ras, dexamethasone-induced 1, TOP1MT - topoisomerase (dna) i, mitochondrial, GCH1 - gtp cyclohydrolase 1, IMPA1 - inositol(myo)-1(or 4)-monophosphatase …
GO:0071822	protein complex subunit organization	0.000397	0.0395	1.59	17951	1203	526	56	[KCNAB2 - potassium voltage-gated channel, shaker-related subfamily, beta member 2, STRA13 - stimulated by retinoic acid 13, TCP1 - t-complex 1, TK1 - thymidine kinase 1, soluble, SLC9A1 - solute carrier family 9, subfamily a (nhe1, cation proton antiporter 1), member 1, RPL18 - ribosomal protein l18, FANCA - fanconi anemia, complementation group a, HES1 - hairy and enhancer of split 1, (drosophi…
GO:0043488	regulation of mRNA stability	0.000406	0.0401	5.08	17951	47	526	7	[SERBP1 - serpine1 mrna binding protein 1, ZFP36 - zfp36 ring finger protein, PCID2 - pci domain containing 2, ZFP36L2 - zfp36 ring finger protein-like 2, YBX3 - y box binding protein 3, HNRNPD - heterogeneous nuclear ribonucleoprotein d (au-rich element rna binding protein 1, 37kda), PABPC1 - poly(a) binding protein, cytoplasmic 1]
GO:0016482	cytoplasmic transport	0.000408	0.04	1.88	17951	599	526	33	[PKD1 - polycystic kidney disease 1 (autosomal dominant), SRSF11 - serine/arginine-rich splicing factor 11, NCBP1 - nuclear cap binding protein subunit 1, 80kda, PMPCB - peptidase (mitochondrial processing) beta, JUN - jun proto-oncogene, RPS16 - ribosomal protein s16, RPL18 - ribosomal protein l18, RHOB - ras homolog family member b, HES1 - hairy and enhancer of split 1, (drosophila), MYBBP1A - …
GO:0009116	nucleoside metabolic process	0.000415	0.0403	1.79	17951	726	526	38	[EEF2 - eukaryotic translation elongation factor 2, DDX5 - dead (asp-glu-ala-asp) box helicase 5, TK1 - thymidine kinase 1, soluble, RHOB - ras homolog family member b, RHOT2 - ras homolog family member t2, TOP1 - topoisomerase (dna) i, TUBB4B - tubulin, beta 4b class ivb, RASD1 - ras, dexamethasone-induced 1, TOP1MT - topoisomerase (dna) i, mitochondrial, GCH1 - gtp cyclohydrolase 1, SNRNP200 - …
GO:0000280	nuclear division	0.000426	0.0411	2.33	17951	293	526	20	[FAM83D - family with sequence similarity 83, member d, HAUS8 - haus augmin-like complex, subunit 8, USP9X - ubiquitin specific peptidase 9, x-linked, CDK11B - cyclin-dependent kinase 11b, BIRC5 - baculoviral iap repeat containing 5, RECQL5 - recq protein-like 5, STRA13 - stimulated by retinoic acid 13, PAPD5 - pap associated domain containing 5, HSF1 - heat shock transcription factor 1, FANCA - …
GO:0051235	maintenance of location	0.000449	0.0431	2.98	17951	149	526	13	[PKD1 - polycystic kidney disease 1 (autosomal dominant), CAMSAP3 - calmodulin regulated spectrin-associated protein family, member 3, PLIN5 - perilipin 5, GPAA1 - glycosylphosphatidylinositol anchor attachment 1, TONSL - tonsoku-like, dna repair protein, CALR - calreticulin, FLNA - filamin a, alpha, ASPM - asp (abnormal spindle) homolog, microcephaly associated (drosophila), FBN1 - fibrillin 1, …
GO:0000910	cytokinesis	0.00045	0.0428	3.94	17951	78	526	9	[BIN3 - bridging integrator 3, RHOB - ras homolog family member b, DAPK3 - death-associated protein kinase 3, RAB11FIP3 - rab11 family interacting protein 3 (class ii), INCENP - inner centromere protein antigens 135/155kda, BIRC5 - baculoviral iap repeat containing 5, ARHGEF11 - rho guanine nucleotide exchange factor (gef) 11, AHCTF1 - at hook containing transcription factor 1, JTB - jumping tran…
GO:0051345	positive regulation of hydrolase activity	0.000453	0.0427	1.73	17951	807	526	41	[SCRIB - scribbled planar cell polarity protein, SIPA1L3 - signal-induced proliferation-associated 1 like 3, JUN - jun proto-oncogene, ARHGAP26 - rho gtpase activating protein 26, UHRF1 - ubiquitin-like with phd and ring finger domains 1, ATP1B2 - atpase, na+/k+ transporting, beta 2 polypeptide, GBF1 - golgi brefeldin a resistant guanine nucleotide exchange factor 1, BCL2L11 - bcl2-like 11 (apopt…
GO:0046128	purine ribonucleoside metabolic process	0.000462	0.0434	1.81	17951	679	526	36	[EEF2 - eukaryotic translation elongation factor 2, DDX5 - dead (asp-glu-ala-asp) box helicase 5, RHOB - ras homolog family member b, RHOT2 - ras homolog family member t2, TOP1 - topoisomerase (dna) i, TUBB4B - tubulin, beta 4b class ivb, RASD1 - ras, dexamethasone-induced 1, TOP1MT - topoisomerase (dna) i, mitochondrial, GCH1 - gtp cyclohydrolase 1, SNRNP200 - small nuclear ribonucleoprotein 200…
GO:0009890	negative regulation of biosynthetic process	0.000465	0.0433	1.59	17951	1156	526	54	[PURB - purine-rich element binding protein b, BIRC5 - baculoviral iap repeat containing 5, DDX5 - dead (asp-glu-ala-asp) box helicase 5, HSF1 - heat shock transcription factor 1, UHRF1 - ubiquitin-like with phd and ring finger domains 1, HES1 - hairy and enhancer of split 1, (drosophila), SCAP - srebf chaperone, NCOR2 - nuclear receptor corepressor 2, SUPT5H - suppressor of ty 5 homolog (s. cere…
GO:1900221	regulation of beta-amyloid clearance	0.000468	0.0433	17.06	17951	6	526	3	[LRPAP1 - low density lipoprotein receptor-related protein associated protein 1, SRF - serum response factor (c-fos serum response element-binding transcription factor), ABCA7 - atp-binding cassette, sub-family a (abc1), member 7]
GO:0042981	regulation of apoptotic process	0.000483	0.0443	1.56	17951	1268	526	58	[SERBP1 - serpine1 mrna binding protein 1, DEPTOR - dep domain containing mtor-interacting protein, CSTB - cystatin b (stefin b), BIRC5 - baculoviral iap repeat containing 5, SLC9A1 - solute carrier family 9, subfamily a (nhe1, cation proton antiporter 1), member 1, BCL2L11 - bcl2-like 11 (apoptosis facilitator), HERPUD1 - homocysteine-inducible, endoplasmic reticulum stress-inducible, ubiquitin-…
GO:0042278	purine nucleoside metabolic process	0.000502	0.0457	1.8	17951	682	526	36	[EEF2 - eukaryotic translation elongation factor 2, DDX5 - dead (asp-glu-ala-asp) box helicase 5, RHOB - ras homolog family member b, RHOT2 - ras homolog family member t2, TOP1 - topoisomerase (dna) i, TUBB4B - tubulin, beta 4b class ivb, RASD1 - ras, dexamethasone-induced 1, TOP1MT - topoisomerase (dna) i, mitochondrial, GCH1 - gtp cyclohydrolase 1, SNRNP200 - small nuclear ribonucleoprotein 200…
GO:0071702	organic substance transport	0.000513	0.0464	1.47	17951	1723	526	74	[NCBP1 - nuclear cap binding protein subunit 1, 80kda, SRSF11 - serine/arginine-rich splicing factor 11, SNX14 - sorting nexin 14, STARD3 - star-related lipid transfer (start) domain containing 3, RPL18 - ribosomal protein l18, FABP5 - fatty acid binding protein 5 (psoriasis-associated), TNPO2 - transportin 2, HES1 - hairy and enhancer of split 1, (drosophila), ARFGAP1 - adp-ribosylation factor g…
GO:1901136	carbohydrate derivative catabolic process	0.000521	0.0468	1.78	17951	709	526	37	[EEF2 - eukaryotic translation elongation factor 2, DDX5 - dead (asp-glu-ala-asp) box helicase 5, SLC9A1 - solute carrier family 9, subfamily a (nhe1, cation proton antiporter 1), member 1, GALNS - galactosamine (n-acetyl)-6-sulfate sulfatase, RHOB - ras homolog family member b, RHOT2 - ras homolog family member t2, TOP1 - topoisomerase (dna) i, TUBB4B - tubulin, beta 4b class ivb, RASD1 - ras, d…
GO:0006323	DNA packaging	0.000567	0.0506	5.69	17951	36	526	6	[NCAPH2 - non-smc condensin ii complex, subunit h2, AKAP8 - a kinase (prka) anchor protein 8, NAA10 - n(alpha)-acetyltransferase 10, nata catalytic subunit, NCAPD2 - non-smc condensin i complex, subunit d2, SMC4 - structural maintenance of chromosomes 4, ACIN1 - apoptotic chromatin condensation inducer 1]
GO:0043067	regulation of programmed cell death	0.000586	0.0519	1.55	17951	1278	526	58	[SERBP1 - serpine1 mrna binding protein 1, DEPTOR - dep domain containing mtor-interacting protein, CSTB - cystatin b (stefin b), BIRC5 - baculoviral iap repeat containing 5, SLC9A1 - solute carrier family 9, subfamily a (nhe1, cation proton antiporter 1), member 1, BCL2L11 - bcl2-like 11 (apoptosis facilitator), HERPUD1 - homocysteine-inducible, endoplasmic reticulum stress-inducible, ubiquitin-…
GO:0031327	negative regulation of cellular biosynthetic process	0.000587	0.0516	1.59	17951	1140	526	53	[PURB - purine-rich element binding protein b, BIRC5 - baculoviral iap repeat containing 5, DDX5 - dead (asp-glu-ala-asp) box helicase 5, HSF1 - heat shock transcription factor 1, UHRF1 - ubiquitin-like with phd and ring finger domains 1, HES1 - hairy and enhancer of split 1, (drosophila), NCOR2 - nuclear receptor corepressor 2, SUPT5H - suppressor of ty 5 homolog (s. cerevisiae), ATF3 - activati…
GO:0007067	mitotic nuclear division	0.000588	0.0514	2.47	17951	235	526	17	[FAM83D - family with sequence similarity 83, member d, HAUS8 - haus augmin-like complex, subunit 8, USP9X - ubiquitin specific peptidase 9, x-linked, RECQL5 - recq protein-like 5, BIRC5 - baculoviral iap repeat containing 5, CDK11B - cyclin-dependent kinase 11b, STRA13 - stimulated by retinoic acid 13, PAPD5 - pap associated domain containing 5, CDC25B - cell division cycle 25b, TADA3 - transcri…
GO:0043487	regulation of RNA stability	0.000597	0.0518	4.78	17951	50	526	7	[SERBP1 - serpine1 mrna binding protein 1, ZFP36 - zfp36 ring finger protein, PCID2 - pci domain containing 2, ZFP36L2 - zfp36 ring finger protein-like 2, YBX3 - y box binding protein 3, HNRNPD - heterogeneous nuclear ribonucleoprotein d (au-rich element rna binding protein 1, 37kda), PABPC1 - poly(a) binding protein, cytoplasmic 1]
GO:1901657	glycosyl compound metabolic process	0.000659	0.0568	1.74	17951	744	526	38	[EEF2 - eukaryotic translation elongation factor 2, DDX5 - dead (asp-glu-ala-asp) box helicase 5, TK1 - thymidine kinase 1, soluble, RHOB - ras homolog family member b, RHOT2 - ras homolog family member t2, TOP1 - topoisomerase (dna) i, TUBB4B - tubulin, beta 4b class ivb, RASD1 - ras, dexamethasone-induced 1, TOP1MT - topoisomerase (dna) i, mitochondrial, GCH1 - gtp cyclohydrolase 1, SNRNP200 - …
GO:0032075	positive regulation of nuclease activity	0.000665	0.0569	4.14	17951	66	526	8	[PCNA - proliferating cell nuclear antigen, EXTL3 - exostosin-like glycosyltransferase 3, CALR - calreticulin, ARFGAP1 - adp-ribosylation factor gtpase activating protein 1, HERPUD1 - homocysteine-inducible, endoplasmic reticulum stress-inducible, ubiquitin-like domain member 1, ATF4 - activating transcription factor 4, SYVN1 - synovial apoptosis inhibitor 1, synoviolin, ATF3 - activating transcr…
GO:0071897	DNA biosynthetic process	0.000675	0.0574	4.68	17951	51	526	7	[POLG - polymerase (dna directed), gamma, PCNA - proliferating cell nuclear antigen, MYBBP1A - myb binding protein (p160) 1a, POLE - polymerase (dna directed), epsilon, catalytic subunit, POLD1 - polymerase (dna directed), delta 1, catalytic subunit, PAPD5 - pap associated domain containing 5, TK1 - thymidine kinase 1, soluble]
GO:0051179	localization	0.000724	0.0612	1.28	17951	3737	526	140	[SRSF11 - serine/arginine-rich splicing factor 11, NCBP1 - nuclear cap binding protein subunit 1, 80kda, BIRC5 - baculoviral iap repeat containing 5, KCNAB2 - potassium voltage-gated channel, shaker-related subfamily, beta member 2, SNX14 - sorting nexin 14, STARD3 - star-related lipid transfer (start) domain containing 3, HES1 - hairy and enhancer of split 1, (drosophila), RHOT2 - ras homolog fa…
GO:2000113	negative regulation of cellular macromolecule biosynthetic process	0.000771	0.0647	1.6	17951	1044	526	49	[PURB - purine-rich element binding protein b, BIRC5 - baculoviral iap repeat containing 5, DDX5 - dead (asp-glu-ala-asp) box helicase 5, HSF1 - heat shock transcription factor 1, UHRF1 - ubiquitin-like with phd and ring finger domains 1, HES1 - hairy and enhancer of split 1, (drosophila), NCOR2 - nuclear receptor corepressor 2, SUPT5H - suppressor of ty 5 homolog (s. cerevisiae), ATF3 - activati…
GO:0000956	nuclear-transcribed mRNA catabolic process	0.000781	0.0651	2.68	17951	178	526	14	[NCBP1 - nuclear cap binding protein subunit 1, 80kda, ZFP36 - zfp36 ring finger protein, SMG1 - smg1 phosphatidylinositol 3-kinase-related kinase, PARN - poly(a)-specific ribonuclease, PAPD5 - pap associated domain containing 5, RPS2 - ribosomal protein s2, RPL18 - ribosomal protein l18, RPS16 - ribosomal protein s16, PABPC1 - poly(a) binding protein, cytoplasmic 1, EDC4 - enhancer of mrna decap…
GO:0006366	transcription from RNA polymerase II promoter	0.000802	0.0664	1.98	17951	449	526	26	[SRSF11 - serine/arginine-rich splicing factor 11, NCBP1 - nuclear cap binding protein subunit 1, 80kda, TAF4B - taf4b rna polymerase ii, tata box binding protein (tbp)-associated factor, 105kda, JUN - jun proto-oncogene, SNAPC4 - small nuclear rna activating complex, polypeptide 4, 190kda, JUND - jun d proto-oncogene, HES1 - hairy and enhancer of split 1, (drosophila), EGR1 - early growth respon…
GO:0009117	nucleotide metabolic process	0.000802	0.0661	1.66	17951	884	526	43	[DPM1 - dolichyl-phosphate mannosyltransferase polypeptide 1, catalytic subunit, EEF2 - eukaryotic translation elongation factor 2, DDX5 - dead (asp-glu-ala-asp) box helicase 5, TPI1 - triosephosphate isomerase 1, TK1 - thymidine kinase 1, soluble, RHOB - ras homolog family member b, RHOT2 - ras homolog family member t2, TOP1 - topoisomerase (dna) i, RASD1 - ras, dexamethasone-induced 1, TUBB4B -…
GO:0060338	regulation of type I interferon-mediated signaling pathway	0.000882	0.0722	5.25	17951	39	526	6	[CACTIN - cactin, spliceosome c complex subunit, SOCS3 - suppressor of cytokine signaling 3, STAT2 - signal transducer and activator of transcription 2, 113kda, NLRC5 - nlr family, card domain containing 5, SOCS1 - suppressor of cytokine signaling 1, TYK2 - tyrosine kinase 2]
GO:0009119	ribonucleoside metabolic process	0.000889	0.0723	1.75	17951	704	526	36	[EEF2 - eukaryotic translation elongation factor 2, DDX5 - dead (asp-glu-ala-asp) box helicase 5, RHOB - ras homolog family member b, RHOT2 - ras homolog family member t2, TOP1 - topoisomerase (dna) i, TUBB4B - tubulin, beta 4b class ivb, RASD1 - ras, dexamethasone-induced 1, TOP1MT - topoisomerase (dna) i, mitochondrial, GCH1 - gtp cyclohydrolase 1, SNRNP200 - small nuclear ribonucleoprotein 200…
GO:0006753	nucleoside phosphate metabolic process	0.000897	0.0725	1.65	17951	889	526	43	[DPM1 - dolichyl-phosphate mannosyltransferase polypeptide 1, catalytic subunit, EEF2 - eukaryotic translation elongation factor 2, DDX5 - dead (asp-glu-ala-asp) box helicase 5, TPI1 - triosephosphate isomerase 1, TK1 - thymidine kinase 1, soluble, RHOB - ras homolog family member b, RHOT2 - ras homolog family member t2, TOP1 - topoisomerase (dna) i, RASD1 - ras, dexamethasone-induced 1, TUBB4B -…
GO:0006163	purine nucleotide metabolic process	0.000981	0.0788	1.72	17951	734	526	37	[EEF2 - eukaryotic translation elongation factor 2, DDX5 - dead (asp-glu-ala-asp) box helicase 5, RHOB - ras homolog family member b, RHOT2 - ras homolog family member t2, TOP1 - topoisomerase (dna) i, TUBB4B - tubulin, beta 4b class ivb, RASD1 - ras, dexamethasone-induced 1, TOP1MT - topoisomerase (dna) i, mitochondrial, GCH1 - gtp cyclohydrolase 1, SNRNP200 - small nuclear ribonucleoprotein 200…

## Sheet: GOFUNCTION_0.001
GO Term	Description	P-value	FDR q-value	Enrichment	N	B	n	b	Genes
GO:0044822	poly(A) RNA binding	1.1e-24	4.49e-21	3.05	17951	1143	526	102	[SRSF11 - serine/arginine-rich splicing factor 11, NCBP1 - nuclear cap binding protein subunit 1, 80kda, CDK11B - cyclin-dependent kinase 11b, DDX5 - dead (asp-glu-ala-asp) box helicase 5, ATXN2L - ataxin 2-like, PARN - poly(a)-specific ribonuclease, TCP1 - t-complex 1, URB1 - urb1 ribosome biogenesis 1 homolog (s. cerevisiae), HNRNPM - heterogeneous nuclear ribonucleoprotein m, FLNA - filamin a,…
GO:0003723	RNA binding	9.05e-20	1.85e-16	2.48	17951	1525	526	111	[SRSF11 - serine/arginine-rich splicing factor 11, NCBP1 - nuclear cap binding protein subunit 1, 80kda, CDK11B - cyclin-dependent kinase 11b, DDX5 - dead (asp-glu-ala-asp) box helicase 5, ATXN2L - ataxin 2-like, TCP1 - t-complex 1, PARN - poly(a)-specific ribonuclease, URB1 - urb1 ribosome biogenesis 1 homolog (s. cerevisiae), HNRNPM - heterogeneous nuclear ribonucleoprotein m, FLNA - filamin a,…
GO:0005515	protein binding	4.25e-16	5.8e-13	1.37	17951	8430	526	338	[DPM1 - dolichyl-phosphate mannosyltransferase polypeptide 1, catalytic subunit, NCBP1 - nuclear cap binding protein subunit 1, 80kda, RFC5 - replication factor c (activator 1) 5, 36.5kda, SPTAN1 - spectrin, alpha, non-erythrocytic 1, STRA13 - stimulated by retinoic acid 13, HSF1 - heat shock transcription factor 1, APC2 - adenomatosis polyposis coli 2, UHRF1 - ubiquitin-like with phd and ring fi…
GO:0005488	binding	5.44e-14	5.57e-11	1.2	17951	12506	526	440	[SPTAN1 - spectrin, alpha, non-erythrocytic 1, STARD3 - star-related lipid transfer (start) domain containing 3, PLXNA3 - plexin a3, LDLR - low density lipoprotein receptor, TMED2 - transmembrane emp24 domain trafficking protein 2, NCOR2 - nuclear receptor corepressor 2, SPG7 - spastic paraplegia 7 (pure and complicated autosomal recessive), PPP1R15B - protein phosphatase 1, regulatory subunit 15…
GO:1901363	heterocyclic compound binding	5.04e-12	4.13e-09	1.45	17951	5663	526	240	[NCBP1 - nuclear cap binding protein subunit 1, 80kda, RFC5 - replication factor c (activator 1) 5, 36.5kda, STRA13 - stimulated by retinoic acid 13, HSF1 - heat shock transcription factor 1, UHRF1 - ubiquitin-like with phd and ring finger domains 1, HES1 - hairy and enhancer of split 1, (drosophila), HNRNPM - heterogeneous nuclear ribonucleoprotein m, NCOR2 - nuclear receptor corepressor 2, SPG7…
GO:0097159	organic cyclic compound binding	5.71e-12	3.9e-09	1.44	17951	5732	526	242	[NCBP1 - nuclear cap binding protein subunit 1, 80kda, RFC5 - replication factor c (activator 1) 5, 36.5kda, STRA13 - stimulated by retinoic acid 13, HSF1 - heat shock transcription factor 1, STARD3 - star-related lipid transfer (start) domain containing 3, UHRF1 - ubiquitin-like with phd and ring finger domains 1, HES1 - hairy and enhancer of split 1, (drosophila), HNRNPM - heterogeneous nuclear…
GO:0003676	nucleic acid binding	3.49e-11	2.05e-08	1.57	17951	3820	526	176	[SRSF11 - serine/arginine-rich splicing factor 11, RFC5 - replication factor c (activator 1) 5, 36.5kda, NCBP1 - nuclear cap binding protein subunit 1, 80kda, DDX5 - dead (asp-glu-ala-asp) box helicase 5, CDK11B - cyclin-dependent kinase 11b, ATXN2L - ataxin 2-like, STRA13 - stimulated by retinoic acid 13, TCP1 - t-complex 1, PARN - poly(a)-specific ribonuclease, HSF1 - heat shock transcription f…
GO:0036094	small molecule binding	2.32e-09	1.19e-06	1.67	17951	2528	526	124	[DPM1 - dolichyl-phosphate mannosyltransferase polypeptide 1, catalytic subunit, SRSF11 - serine/arginine-rich splicing factor 11, RFC5 - replication factor c (activator 1) 5, 36.5kda, DDX5 - dead (asp-glu-ala-asp) box helicase 5, CDK11B - cyclin-dependent kinase 11b, DALRD3 - dalr anticodon binding domain containing 3, PARN - poly(a)-specific ribonuclease, TCP1 - t-complex 1, GSTM3 - glutathione…
GO:0000166	nucleotide binding	2.73e-09	1.24e-06	1.72	17951	2262	526	114	[SRSF11 - serine/arginine-rich splicing factor 11, RFC5 - replication factor c (activator 1) 5, 36.5kda, DDX5 - dead (asp-glu-ala-asp) box helicase 5, CDK11B - cyclin-dependent kinase 11b, DALRD3 - dalr anticodon binding domain containing 3, PARN - poly(a)-specific ribonuclease, TCP1 - t-complex 1, UHRF1 - ubiquitin-like with phd and ring finger domains 1, HNRNPM - heterogeneous nuclear ribonucle…
GO:1901265	nucleoside phosphate binding	2.8e-09	1.15e-06	1.72	17951	2263	526	114	[SRSF11 - serine/arginine-rich splicing factor 11, RFC5 - replication factor c (activator 1) 5, 36.5kda, DDX5 - dead (asp-glu-ala-asp) box helicase 5, CDK11B - cyclin-dependent kinase 11b, DALRD3 - dalr anticodon binding domain containing 3, PARN - poly(a)-specific ribonuclease, TCP1 - t-complex 1, UHRF1 - ubiquitin-like with phd and ring finger domains 1, HNRNPM - heterogeneous nuclear ribonucle…
GO:0019899	enzyme binding	8.8e-09	3.28e-06	1.95	17951	1367	526	78	[RAB11FIP3 - rab11 family interacting protein 3 (class ii), RFC5 - replication factor c (activator 1) 5, 36.5kda, CSTB - cystatin b (stefin b), DDX5 - dead (asp-glu-ala-asp) box helicase 5, BIRC5 - baculoviral iap repeat containing 5, ATP2A2 - atpase, ca++ transporting, cardiac muscle, slow twitch 2, PARN - poly(a)-specific ribonuclease, GSTM3 - glutathione s-transferase mu 3 (brain), WNK1 - wnk …
GO:0003674	molecular_function	9.02e-07	0.000308	1.08	17951	15546	526	490	[SPTAN1 - spectrin, alpha, non-erythrocytic 1, STARD3 - star-related lipid transfer (start) domain containing 3, PLXNA3 - plexin a3, LDLR - low density lipoprotein receptor, TMED2 - transmembrane emp24 domain trafficking protein 2, NCOR2 - nuclear receptor corepressor 2, SPG7 - spastic paraplegia 7 (pure and complicated autosomal recessive), CDV3 - cdv3 homolog (mouse), PPP1R15B - protein phospha…
GO:0003730	mRNA 3'-UTR binding	4.78e-06	0.00151	8.03	17951	34	526	8	[RNPS1 - rna binding protein s1, serine-rich domain, SERBP1 - serpine1 mrna binding protein 1, IGF2BP3 - insulin-like growth factor 2 mrna binding protein 3, ZFP36 - zfp36 ring finger protein, ZFP36L2 - zfp36 ring finger protein-like 2, PARN - poly(a)-specific ribonuclease, YBX3 - y box binding protein 3, CPSF1 - cleavage and polyadenylation specific factor 1, 160kda]
GO:0043566	structure-specific DNA binding	5.77e-06	0.00169	3.06	17951	234	526	21	[PCNA - proliferating cell nuclear antigen, PURB - purine-rich element binding protein b, SMARCA4 - swi/snf related, matrix associated, actin dependent regulator of chromatin, subfamily a, member 4, RECQL4 - recq protein-like 4, SPEN - spen homolog, transcriptional regulator (drosophila), STRA13 - stimulated by retinoic acid 13, JUN - jun proto-oncogene, HSPD1 - heat shock 60kda protein 1 (chaper…
GO:0003729	mRNA binding	2e-05	0.00548	4.03	17951	110	526	13	[SERBP1 - serpine1 mrna binding protein 1, PURB - purine-rich element binding protein b, IGF2BP3 - insulin-like growth factor 2 mrna binding protein 3, ZFP36 - zfp36 ring finger protein, PARN - poly(a)-specific ribonuclease, RPS2 - ribosomal protein s2, HNRNPAB - heterogeneous nuclear ribonucleoprotein a/b, CPSF6 - cleavage and polyadenylation specific factor 6, 68kda, RNPS1 - rna binding protein…
GO:0001882	nucleoside binding	2.48e-05	0.00635	1.57	17951	1784	526	82	[RFC5 - replication factor c (activator 1) 5, 36.5kda, CDK11B - cyclin-dependent kinase 11b, DDX5 - dead (asp-glu-ala-asp) box helicase 5, DALRD3 - dalr anticodon binding domain containing 3, ATP2A2 - atpase, ca++ transporting, cardiac muscle, slow twitch 2, WNK1 - wnk lysine deficient protein kinase 1, TCP1 - t-complex 1, NLRC5 - nlr family, card domain containing 5, TK1 - thymidine kinase 1, so…
GO:0035639	purine ribonucleoside triphosphate binding	2.73e-05	0.00659	1.57	17951	1761	526	81	[RFC5 - replication factor c (activator 1) 5, 36.5kda, CDK11B - cyclin-dependent kinase 11b, DDX5 - dead (asp-glu-ala-asp) box helicase 5, DALRD3 - dalr anticodon binding domain containing 3, ATP2A2 - atpase, ca++ transporting, cardiac muscle, slow twitch 2, WNK1 - wnk lysine deficient protein kinase 1, TCP1 - t-complex 1, NLRC5 - nlr family, card domain containing 5, TK1 - thymidine kinase 1, so…
GO:0005524	ATP binding	2.96e-05	0.00673	1.64	17951	1435	526	69	[RFC5 - replication factor c (activator 1) 5, 36.5kda, CDK11B - cyclin-dependent kinase 11b, DDX5 - dead (asp-glu-ala-asp) box helicase 5, DALRD3 - dalr anticodon binding domain containing 3, ATP2A2 - atpase, ca++ transporting, cardiac muscle, slow twitch 2, TCP1 - t-complex 1, WNK1 - wnk lysine deficient protein kinase 1, TK1 - thymidine kinase 1, soluble, NLRC5 - nlr family, card domain contain…
GO:0032550	purine ribonucleoside binding	3.27e-05	0.00705	1.56	17951	1770	526	81	[RFC5 - replication factor c (activator 1) 5, 36.5kda, CDK11B - cyclin-dependent kinase 11b, DDX5 - dead (asp-glu-ala-asp) box helicase 5, DALRD3 - dalr anticodon binding domain containing 3, ATP2A2 - atpase, ca++ transporting, cardiac muscle, slow twitch 2, WNK1 - wnk lysine deficient protein kinase 1, TCP1 - t-complex 1, NLRC5 - nlr family, card domain containing 5, TK1 - thymidine kinase 1, so…
GO:0001883	purine nucleoside binding	3.47e-05	0.00711	1.56	17951	1773	526	81	[RFC5 - replication factor c (activator 1) 5, 36.5kda, CDK11B - cyclin-dependent kinase 11b, DDX5 - dead (asp-glu-ala-asp) box helicase 5, DALRD3 - dalr anticodon binding domain containing 3, ATP2A2 - atpase, ca++ transporting, cardiac muscle, slow twitch 2, WNK1 - wnk lysine deficient protein kinase 1, TCP1 - t-complex 1, NLRC5 - nlr family, card domain containing 5, TK1 - thymidine kinase 1, so…
GO:0032549	ribonucleoside binding	3.54e-05	0.0069	1.56	17951	1774	526	81	[RFC5 - replication factor c (activator 1) 5, 36.5kda, CDK11B - cyclin-dependent kinase 11b, DDX5 - dead (asp-glu-ala-asp) box helicase 5, DALRD3 - dalr anticodon binding domain containing 3, ATP2A2 - atpase, ca++ transporting, cardiac muscle, slow twitch 2, WNK1 - wnk lysine deficient protein kinase 1, TCP1 - t-complex 1, NLRC5 - nlr family, card domain containing 5, TK1 - thymidine kinase 1, so…
GO:0030554	adenyl nucleotide binding	5.15e-05	0.00959	1.61	17951	1488	526	70	[RFC5 - replication factor c (activator 1) 5, 36.5kda, CDK11B - cyclin-dependent kinase 11b, DDX5 - dead (asp-glu-ala-asp) box helicase 5, DALRD3 - dalr anticodon binding domain containing 3, ATP2A2 - atpase, ca++ transporting, cardiac muscle, slow twitch 2, TCP1 - t-complex 1, WNK1 - wnk lysine deficient protein kinase 1, TK1 - thymidine kinase 1, soluble, NLRC5 - nlr family, card domain contain…
GO:0017076	purine nucleotide binding	5.2e-05	0.00927	1.54	17951	1822	526	82	[RFC5 - replication factor c (activator 1) 5, 36.5kda, CDK11B - cyclin-dependent kinase 11b, DDX5 - dead (asp-glu-ala-asp) box helicase 5, DALRD3 - dalr anticodon binding domain containing 3, ATP2A2 - atpase, ca++ transporting, cardiac muscle, slow twitch 2, WNK1 - wnk lysine deficient protein kinase 1, TCP1 - t-complex 1, NLRC5 - nlr family, card domain containing 5, TK1 - thymidine kinase 1, so…
GO:0032555	purine ribonucleotide binding	6.07e-05	0.0104	1.53	17951	1802	526	81	[RFC5 - replication factor c (activator 1) 5, 36.5kda, CDK11B - cyclin-dependent kinase 11b, DDX5 - dead (asp-glu-ala-asp) box helicase 5, DALRD3 - dalr anticodon binding domain containing 3, ATP2A2 - atpase, ca++ transporting, cardiac muscle, slow twitch 2, WNK1 - wnk lysine deficient protein kinase 1, TCP1 - t-complex 1, NLRC5 - nlr family, card domain containing 5, TK1 - thymidine kinase 1, so…
GO:0032559	adenyl ribonucleotide binding	6.27e-05	0.0103	1.6	17951	1470	526	69	[RFC5 - replication factor c (activator 1) 5, 36.5kda, CDK11B - cyclin-dependent kinase 11b, DDX5 - dead (asp-glu-ala-asp) box helicase 5, DALRD3 - dalr anticodon binding domain containing 3, ATP2A2 - atpase, ca++ transporting, cardiac muscle, slow twitch 2, TCP1 - t-complex 1, WNK1 - wnk lysine deficient protein kinase 1, TK1 - thymidine kinase 1, soluble, NLRC5 - nlr family, card domain contain…
GO:0032553	ribonucleotide binding	8.19e-05	0.0129	1.52	17951	1818	526	81	[RFC5 - replication factor c (activator 1) 5, 36.5kda, CDK11B - cyclin-dependent kinase 11b, DDX5 - dead (asp-glu-ala-asp) box helicase 5, DALRD3 - dalr anticodon binding domain containing 3, ATP2A2 - atpase, ca++ transporting, cardiac muscle, slow twitch 2, WNK1 - wnk lysine deficient protein kinase 1, TCP1 - t-complex 1, NLRC5 - nlr family, card domain containing 5, TK1 - thymidine kinase 1, so…
GO:0097367	carbohydrate derivative binding	9.19e-05	0.0139	1.47	17951	2139	526	92	[RFC5 - replication factor c (activator 1) 5, 36.5kda, CDK11B - cyclin-dependent kinase 11b, DDX5 - dead (asp-glu-ala-asp) box helicase 5, ATP2A2 - atpase, ca++ transporting, cardiac muscle, slow twitch 2, DALRD3 - dalr anticodon binding domain containing 3, WNK1 - wnk lysine deficient protein kinase 1, TCP1 - t-complex 1, NLRC5 - nlr family, card domain containing 5, TK1 - thymidine kinase 1, so…
GO:0070577	lysine-acetylated histone binding	9.79e-05	0.0143	10.04	17951	17	526	5	[BRD9 - bromodomain containing 9, SMARCA4 - swi/snf related, matrix associated, actin dependent regulator of chromatin, subfamily a, member 4, PSME4 - proteasome (prosome, macropain) activator subunit 4, BRD2 - bromodomain containing 2, BRD4 - bromodomain containing 4]
GO:0003690	double-stranded DNA binding	0.000235	0.0332	3.61	17951	104	526	11	[EGR1 - early growth response 1, FOSB - fbj murine osteosarcoma viral oncogene homolog b, PCNA - proliferating cell nuclear antigen, PURB - purine-rich element binding protein b, AKAP8 - a kinase (prka) anchor protein 8, STRA13 - stimulated by retinoic acid 13, JUN - jun proto-oncogene, YBX3 - y box binding protein 3, JUND - jun d proto-oncogene, JUNB - jun b proto-oncogene, UHRF1 - ubiquitin-lik…
GO:0017111	nucleoside-triphosphatase activity	0.000469	0.064	1.79	17951	705	526	37	[ATP8B2 - atpase, aminophospholipid transporter, class i, type 8b, member 2, EEF2 - eukaryotic translation elongation factor 2, DDX41 - dead (asp-glu-ala-asp) box polypeptide 41, DDX5 - dead (asp-glu-ala-asp) box helicase 5, ATP2A2 - atpase, ca++ transporting, cardiac muscle, slow twitch 2, ATP1B2 - atpase, na+/k+ transporting, beta 2 polypeptide, RHOB - ras homolog family member b, RHOT2 - ras h…
GO:0061630	ubiquitin protein ligase activity	0.000769	0.102	9.1	17951	15	526	4	[PPIL2 - peptidylprolyl isomerase (cyclophilin)-like 2, UBR5 - ubiquitin protein ligase e3 component n-recognin 5, RNF126 - ring finger protein 126, STUB1 - stip1 homology and u-box containing protein 1, e3 ubiquitin protein ligase]
GO:0051011	microtubule minus-end binding	0.000857	0.11	34.13	17951	2	526	2	[CAMSAP3 - calmodulin regulated spectrin-associated protein family, member 3, CAMSAP2 - calmodulin regulated spectrin-associated protein family, member 2]

## Sheet: GOPROCESS_5'_0.001
GO Term	Description	P-value	FDR q-value	Enrichment	N	B	n	b	Genes
GO:0010467	gene expression	1.3e-05	0.167	3.34	17947	671	136	17	[EEF2 - eukaryotic translation elongation factor 2, NCBP1 - nuclear cap binding protein subunit 1, 80kda, IGF2BP3 - insulin-like growth factor 2 mrna binding protein 3, ZFP36 - zfp36 ring finger protein, SMG1 - smg1 phosphatidylinositol 3-kinase-related kinase, SNAPC4 - small nuclear rna activating complex, polypeptide 4, 190kda, RPS16 - ribosomal protein s16, PABPC1 - poly(a) binding protein, cy…
GO:0000377	RNA splicing, via transesterification reactions with bulged adenosine as nucleophile	5.68e-05	0.364	6.03	17947	175	136	8	[SFPQ - splicing factor proline/glutamine-rich, NCBP1 - nuclear cap binding protein subunit 1, 80kda, PCBP1 - poly(rc) binding protein 1, DDX5 - dead (asp-glu-ala-asp) box helicase 5, PABPC1 - poly(a) binding protein, cytoplasmic 1, PRPF8 - pre-mrna processing factor 8, POLR2A - polymerase (rna) ii (dna directed) polypeptide a, 220kda, SNRNP200 - small nuclear ribonucleoprotein 200kda (u5)]
GO:0000398	mRNA splicing, via spliceosome	5.68e-05	0.243	6.03	17947	175	136	8	[SFPQ - splicing factor proline/glutamine-rich, NCBP1 - nuclear cap binding protein subunit 1, 80kda, PCBP1 - poly(rc) binding protein 1, DDX5 - dead (asp-glu-ala-asp) box helicase 5, PABPC1 - poly(a) binding protein, cytoplasmic 1, PRPF8 - pre-mrna processing factor 8, POLR2A - polymerase (rna) ii (dna directed) polypeptide a, 220kda, SNRNP200 - small nuclear ribonucleoprotein 200kda (u5)]
GO:0000375	RNA splicing, via transesterification reactions	7.48e-05	0.24	5.8	17947	182	136	8	[SFPQ - splicing factor proline/glutamine-rich, NCBP1 - nuclear cap binding protein subunit 1, 80kda, PCBP1 - poly(rc) binding protein 1, DDX5 - dead (asp-glu-ala-asp) box helicase 5, PABPC1 - poly(a) binding protein, cytoplasmic 1, PRPF8 - pre-mrna processing factor 8, POLR2A - polymerase (rna) ii (dna directed) polypeptide a, 220kda, SNRNP200 - small nuclear ribonucleoprotein 200kda (u5)]
GO:0010608	posttranscriptional regulation of gene expression	0.000112	0.287	3.67	17947	432	136	12	[CALR - calreticulin, LRPPRC - leucine-rich pentatricopeptide repeat containing, EEF2 - eukaryotic translation elongation factor 2, IGF2BP3 - insulin-like growth factor 2 mrna binding protein 3, NCBP1 - nuclear cap binding protein subunit 1, 80kda, ZFP36 - zfp36 ring finger protein, THBS1 - thrombospondin 1, MSX1 - msh homeobox 1, LIMD1 - lim domains containing 1, PABPC1 - poly(a) binding protein…
GO:0044237	cellular metabolic process	0.000134	0.286	1.35	17947	8233	136	84	[DPM1 - dolichyl-phosphate mannosyltransferase polypeptide 1, catalytic subunit, PURB - purine-rich element binding protein b, NCBP1 - nuclear cap binding protein subunit 1, 80kda, DDX5 - dead (asp-glu-ala-asp) box helicase 5, DALRD3 - dalr anticodon binding domain containing 3, ZBTB11 - zinc finger and btb domain containing 11, EEPD1 - endonuclease/exonuclease/phosphatase family domain containin…
GO:0051235	maintenance of location	0.000141	0.259	6.2	17947	149	136	7	[CALR - calreticulin, TACC3 - transforming, acidic coiled-coil containing protein 3, FBN1 - fibrillin 1, GPAA1 - glycosylphosphatidylinositol anchor attachment 1, TONSL - tonsoku-like, dna repair protein, PNPLA2 - patatin-like phospholipase domain containing 2, CEP350 - centrosomal protein 350kda]
GO:0006396	RNA processing	0.000153	0.246	2.99	17947	663	136	15	[SFPQ - splicing factor proline/glutamine-rich, NCBP1 - nuclear cap binding protein subunit 1, 80kda, DDX5 - dead (asp-glu-ala-asp) box helicase 5, ZFP36 - zfp36 ring finger protein, RPS16 - ribosomal protein s16, PABPC1 - poly(a) binding protein, cytoplasmic 1, ZFC3H1 - zinc finger, c3h1-type containing, PCBP1 - poly(rc) binding protein 1, TRMT44 - trna methyltransferase 44 homolog (s. cerevisia…
GO:0006417	regulation of translation	0.000161	0.229	4.59	17947	259	136	9	[CALR - calreticulin, LRPPRC - leucine-rich pentatricopeptide repeat containing, EEF2 - eukaryotic translation elongation factor 2, IGF2BP3 - insulin-like growth factor 2 mrna binding protein 3, NCBP1 - nuclear cap binding protein subunit 1, 80kda, ZFP36 - zfp36 ring finger protein, THBS1 - thrombospondin 1, PABPC1 - poly(a) binding protein, cytoplasmic 1, PPP1R15B - protein phosphatase 1, regula…
GO:0016071	mRNA metabolic process	0.000181	0.232	3.09	17947	598	136	14	[SFPQ - splicing factor proline/glutamine-rich, NCBP1 - nuclear cap binding protein subunit 1, 80kda, DDX5 - dead (asp-glu-ala-asp) box helicase 5, ZFP36 - zfp36 ring finger protein, SMG1 - smg1 phosphatidylinositol 3-kinase-related kinase, RPS16 - ribosomal protein s16, PABPC1 - poly(a) binding protein, cytoplasmic 1, RPL10A - ribosomal protein l10a, PCBP1 - poly(rc) binding protein 1, PRKCA - p…
GO:0016482	cytoplasmic transport	0.000184	0.215	3.08	17947	599	136	14	[NCBP1 - nuclear cap binding protein subunit 1, 80kda, PMPCB - peptidase (mitochondrial processing) beta, RAB7A - rab7a, member ras oncogene family, SMG1 - smg1 phosphatidylinositol 3-kinase-related kinase, TGFB1 - transforming growth factor, beta 1, RPS16 - ribosomal protein s16, RPL10A - ribosomal protein l10a, RHOB - ras homolog family member b, CALR - calreticulin, TMED2 - transmembrane emp24…
GO:0031442	positive regulation of mRNA 3'-end processing	0.000222	0.237	24.74	17947	16	136	3	[NCBP1 - nuclear cap binding protein subunit 1, 80kda, ZFP36 - zfp36 ring finger protein, PABPC1 - poly(a) binding protein, cytoplasmic 1]
GO:0031440	regulation of mRNA 3'-end processing	0.00032	0.316	21.99	17947	18	136	3	[NCBP1 - nuclear cap binding protein subunit 1, 80kda, ZFP36 - zfp36 ring finger protein, PABPC1 - poly(a) binding protein, cytoplasmic 1]
GO:0010605	negative regulation of macromolecule metabolic process	0.000331	0.304	2.01	17947	1776	136	27	[PURB - purine-rich element binding protein b, NCBP1 - nuclear cap binding protein subunit 1, 80kda, DDX5 - dead (asp-glu-ala-asp) box helicase 5, PLK3 - polo-like kinase 3, GADD45B - growth arrest and dna-damage-inducible, beta, PABPC1 - poly(a) binding protein, cytoplasmic 1, EGR1 - early growth response 1, DLL4 - delta-like 4 (drosophila), SNAI1 - snail family zinc finger 1, ANAPC2 - anaphase …
GO:0043535	regulation of blood vessel endothelial cell migration	0.000339	0.29	12	17947	44	136	4	[DLL4 - delta-like 4 (drosophila), THBS1 - thrombospondin 1, TGFB1 - transforming growth factor, beta 1, PRKCA - protein kinase c, alpha]
GO:0009892	negative regulation of metabolic process	0.0004	0.321	1.89	17947	2093	136	30	[PURB - purine-rich element binding protein b, NCBP1 - nuclear cap binding protein subunit 1, 80kda, DDX5 - dead (asp-glu-ala-asp) box helicase 5, PLK3 - polo-like kinase 3, GADD45B - growth arrest and dna-damage-inducible, beta, PABPC1 - poly(a) binding protein, cytoplasmic 1, EGR1 - early growth response 1, DLL4 - delta-like 4 (drosophila), TMED2 - transmembrane emp24 domain trafficking protein…
GO:0031324	negative regulation of cellular metabolic process	0.000404	0.305	1.95	17947	1896	136	28	[PURB - purine-rich element binding protein b, DDX5 - dead (asp-glu-ala-asp) box helicase 5, PLK3 - polo-like kinase 3, GADD45B - growth arrest and dna-damage-inducible, beta, PABPC1 - poly(a) binding protein, cytoplasmic 1, EGR1 - early growth response 1, DLL4 - delta-like 4 (drosophila), TMED2 - transmembrane emp24 domain trafficking protein 2, ANAPC2 - anaphase promoting complex subunit 2, SNA…
GO:0044260	cellular macromolecule metabolic process	0.000416	0.297	1.42	17947	6035	136	65	[DPM1 - dolichyl-phosphate mannosyltransferase polypeptide 1, catalytic subunit, PURB - purine-rich element binding protein b, NCBP1 - nuclear cap binding protein subunit 1, 80kda, DDX5 - dead (asp-glu-ala-asp) box helicase 5, DALRD3 - dalr anticodon binding domain containing 3, ZBTB11 - zinc finger and btb domain containing 11, EEPD1 - endonuclease/exonuclease/phosphatase family domain containin…
GO:0006139	nucleobase-containing compound metabolic process	0.000423	0.286	1.53	17947	4487	136	52	[DPM1 - dolichyl-phosphate mannosyltransferase polypeptide 1, catalytic subunit, PURB - purine-rich element binding protein b, NCBP1 - nuclear cap binding protein subunit 1, 80kda, DDX5 - dead (asp-glu-ala-asp) box helicase 5, DALRD3 - dalr anticodon binding domain containing 3, ZBTB11 - zinc finger and btb domain containing 11, EEPD1 - endonuclease/exonuclease/phosphatase family domain containin…
GO:0043537	negative regulation of blood vessel endothelial cell migration	0.000442	0.283	19.79	17947	20	136	3	[DLL4 - delta-like 4 (drosophila), THBS1 - thrombospondin 1, TGFB1 - transforming growth factor, beta 1]
GO:0061311	cell surface receptor signaling pathway involved in heart development	0.000512	0.313	18.85	17947	21	136	3	[DLL4 - delta-like 4 (drosophila), SNAI1 - snail family zinc finger 1, MSX1 - msh homeobox 1]
GO:0051179	localization	0.000553	0.323	1.59	17947	3736	136	45	[RAB11FIP3 - rab11 family interacting protein 3 (class ii), NCBP1 - nuclear cap binding protein subunit 1, 80kda, PMPCB - peptidase (mitochondrial processing) beta, KCNAB2 - potassium voltage-gated channel, shaker-related subfamily, beta member 2, RPS16 - ribosomal protein s16, CHRNA5 - cholinergic receptor, nicotinic, alpha 5 (neuronal), GPAA1 - glycosylphosphatidylinositol anchor attachment 1, …
GO:0046483	heterocycle metabolic process	0.000587	0.327	1.5	17947	4662	136	53	[DPM1 - dolichyl-phosphate mannosyltransferase polypeptide 1, catalytic subunit, PURB - purine-rich element binding protein b, NCBP1 - nuclear cap binding protein subunit 1, 80kda, DDX5 - dead (asp-glu-ala-asp) box helicase 5, DALRD3 - dalr anticodon binding domain containing 3, ZBTB11 - zinc finger and btb domain containing 11, EEPD1 - endonuclease/exonuclease/phosphatase family domain containin…
GO:0043536	positive regulation of blood vessel endothelial cell migration	0.00059	0.316	17.99	17947	22	136	3	[THBS1 - thrombospondin 1, TGFB1 - transforming growth factor, beta 1, PRKCA - protein kinase c, alpha]
GO:0050685	positive regulation of mRNA processing	0.00059	0.303	17.99	17947	22	136	3	[NCBP1 - nuclear cap binding protein subunit 1, 80kda, ZFP36 - zfp36 ring finger protein, PABPC1 - poly(a) binding protein, cytoplasmic 1]
GO:1901342	regulation of vasculature development	0.000698	0.345	4.76	17947	194	136	7	[RHOB - ras homolog family member b, EGR1 - early growth response 1, MTDH - metadherin, DLL4 - delta-like 4 (drosophila), ROCK1 - rho-associated, coiled-coil containing protein kinase 1, THBS1 - thrombospondin 1, PRKCA - protein kinase c, alpha]
GO:0033574	response to testosterone	0.000767	0.365	16.5	17947	24	136	3	[CALR - calreticulin, THBS1 - thrombospondin 1, AACS - acetoacetyl-coa synthetase]
GO:1902369	negative regulation of RNA catabolic process	0.000838	0.384	43.99	17947	6	136	2	[LRPPRC - leucine-rich pentatricopeptide repeat containing, PABPC1 - poly(a) binding protein, cytoplasmic 1]
GO:0090304	nucleic acid metabolic process	0.000905	0.401	1.57	17947	3707	136	44	[PURB - purine-rich element binding protein b, NCBP1 - nuclear cap binding protein subunit 1, 80kda, DDX5 - dead (asp-glu-ala-asp) box helicase 5, ZNF490 - zinc finger protein 490, DALRD3 - dalr anticodon binding domain containing 3, RNF10 - ring finger protein 10, SNAPC4 - small nuclear rna activating complex, polypeptide 4, 190kda, RPS16 - ribosomal protein s16, PABPC1 - poly(a) binding protein…
GO:1903313	positive regulation of mRNA metabolic process	0.000974	0.417	15.23	17947	26	136	3	[NCBP1 - nuclear cap binding protein subunit 1, 80kda, ZFP36 - zfp36 ring finger protein, PABPC1 - poly(a) binding protein, cytoplasmic 1]

## Sheet: GOFUNCTION_5'_0.001
GO Term	Description	P-value	FDR q-value	Enrichment	N	B	n	b	Genes
GO:0044822	poly(A) RNA binding	6.67e-09	2.73e-05	3.35	17947	1143	136	29	[PURB - purine-rich element binding protein b, EEF2 - eukaryotic translation elongation factor 2, NCBP1 - nuclear cap binding protein subunit 1, 80kda, DDX5 - dead (asp-glu-ala-asp) box helicase 5, FAM50A - family with sequence similarity 50, member a, RPS16 - ribosomal protein s16, PABPC1 - poly(a) binding protein, cytoplasmic 1, FSCN1 - fascin homolog 1, actin-bundling protein (strongylocentrot…
GO:0003723	RNA binding	2.98e-06	0.00611	2.51	17947	1525	136	29	[PURB - purine-rich element binding protein b, EEF2 - eukaryotic translation elongation factor 2, NCBP1 - nuclear cap binding protein subunit 1, 80kda, DDX5 - dead (asp-glu-ala-asp) box helicase 5, FAM50A - family with sequence similarity 50, member a, RPS16 - ribosomal protein s16, PABPC1 - poly(a) binding protein, cytoplasmic 1, FSCN1 - fascin homolog 1, actin-bundling protein (strongylocentrot…
GO:1901363	heterocyclic compound binding	5.31e-05	0.0724	1.51	17947	5663	136	65	[PURB - purine-rich element binding protein b, NCBP1 - nuclear cap binding protein subunit 1, 80kda, DDX5 - dead (asp-glu-ala-asp) box helicase 5, DALRD3 - dalr anticodon binding domain containing 3, NLRC5 - nlr family, card domain containing 5, FAM50A - family with sequence similarity 50, member a, ZBTB11 - zinc finger and btb domain containing 11, EEPD1 - endonuclease/exonuclease/phosphatase fa…
GO:0097159	organic cyclic compound binding	7.97e-05	0.0816	1.5	17947	5732	136	65	[PURB - purine-rich element binding protein b, NCBP1 - nuclear cap binding protein subunit 1, 80kda, DDX5 - dead (asp-glu-ala-asp) box helicase 5, DALRD3 - dalr anticodon binding domain containing 3, NLRC5 - nlr family, card domain containing 5, FAM50A - family with sequence similarity 50, member a, ZBTB11 - zinc finger and btb domain containing 11, EEPD1 - endonuclease/exonuclease/phosphatase fa…
GO:0005488	binding	0.000109	0.089	1.2	17947	12505	136	114	[RFNG - rfng o-fucosylpeptide 3-beta-n-acetylglucosaminyltransferase, DPM1 - dolichyl-phosphate mannosyltransferase polypeptide 1, catalytic subunit, NCBP1 - nuclear cap binding protein subunit 1, 80kda, DDX5 - dead (asp-glu-ala-asp) box helicase 5, DALRD3 - dalr anticodon binding domain containing 3, EEPD1 - endonuclease/exonuclease/phosphatase family domain containing 1, TMED2 - transmembrane e…
GO:0003676	nucleic acid binding	0.000233	0.159	1.62	17947	3820	136	47	[PURB - purine-rich element binding protein b, EEF2 - eukaryotic translation elongation factor 2, NCBP1 - nuclear cap binding protein subunit 1, 80kda, DDX5 - dead (asp-glu-ala-asp) box helicase 5, ZNF490 - zinc finger protein 490, RNF10 - ring finger protein 10, NLRC5 - nlr family, card domain containing 5, SNAPC4 - small nuclear rna activating complex, polypeptide 4, 190kda, FAM50A - family wit…

## Sheet: GOPROCESS_0.05
GO Term	Description	P-value	FDR q-value	Enrichment	N	B	n	b	Genes
GO:0044237	cellular metabolic process	1.15e-22	1.47e-18	1.37	17947	8233	788	495	[MED29 - mediator complex subunit 29, ZCCHC8 - zinc finger, cchc domain containing 8, RNPC3 - rna-binding region (rnp1, rrm) containing 3, PDIA4 - protein disulfide isomerase family a, member 4, HNRNPA0 - heterogeneous nuclear ribonucleoprotein a0, CD2AP - cd2-associated protein, ELOF1 - elongation factor 1 homolog (s. cerevisiae), SF3A2 - splicing factor 3a, subunit 2, 66kda, PMAIP1 - phorbol-12…
GO:0044260	cellular macromolecule metabolic process	1.22e-22	7.81e-19	1.49	17947	6035	788	395	[MED29 - mediator complex subunit 29, ZCCHC8 - zinc finger, cchc domain containing 8, RNPC3 - rna-binding region (rnp1, rrm) containing 3, HNRNPA0 - heterogeneous nuclear ribonucleoprotein a0, PDIA4 - protein disulfide isomerase family a, member 4, CD2AP - cd2-associated protein, ELOF1 - elongation factor 1 homolog (s. cerevisiae), SF3A2 - splicing factor 3a, subunit 2, 66kda, PNRC1 - proline-ric…
GO:0010467	gene expression	4.14e-21	1.77e-17	3.02	17947	671	788	89	[HSPA1A - heat shock 70kda protein 1a, MED26 - mediator complex subunit 26, HSPA1B - heat shock 70kda protein 1b, NCBP1 - nuclear cap binding protein subunit 1, 80kda, RPL18A - ribosomal protein l18a, HNRNPA0 - heterogeneous nuclear ribonucleoprotein a0, PRPF6 - pre-mrna processing factor 6, RPL12 - ribosomal protein l12, SF3A2 - splicing factor 3a, subunit 2, 66kda, GTF2F1 - general transcriptio…
GO:0016071	mRNA metabolic process	2.87e-19	9.21e-16	3.05	17947	598	788	80	[HSPA1A - heat shock 70kda protein 1a, HSPA1B - heat shock 70kda protein 1b, NCBP1 - nuclear cap binding protein subunit 1, 80kda, DDX5 - dead (asp-glu-ala-asp) box helicase 5, ZCCHC8 - zinc finger, cchc domain containing 8, RNPC3 - rna-binding region (rnp1, rrm) containing 3, RPL18A - ribosomal protein l18a, HNRNPA0 - heterogeneous nuclear ribonucleoprotein a0, PRPF6 - pre-mrna processing factor…
GO:0006139	nucleobase-containing compound metabolic process	3.4e-19	8.74e-16	1.56	17947	4487	788	308	[HSPA1A - heat shock 70kda protein 1a, MED29 - mediator complex subunit 29, DPM1 - dolichyl-phosphate mannosyltransferase polypeptide 1, catalytic subunit, HSPA1B - heat shock 70kda protein 1b, NCBP1 - nuclear cap binding protein subunit 1, 80kda, ZCCHC8 - zinc finger, cchc domain containing 8, RNPC3 - rna-binding region (rnp1, rrm) containing 3, HSF1 - heat shock transcription factor 1, HNRNPA0 …
GO:0044238	primary metabolic process	5.33e-18	1.14e-14	1.32	17947	8342	788	484	[MED29 - mediator complex subunit 29, ZCCHC8 - zinc finger, cchc domain containing 8, RNPC3 - rna-binding region (rnp1, rrm) containing 3, PDIA4 - protein disulfide isomerase family a, member 4, HNRNPA0 - heterogeneous nuclear ribonucleoprotein a0, CD2AP - cd2-associated protein, ELOF1 - elongation factor 1 homolog (s. cerevisiae), SF3A2 - splicing factor 3a, subunit 2, 66kda, PMAIP1 - phorbol-12…
GO:0043170	macromolecule metabolic process	8.22e-18	1.51e-14	1.39	17947	6750	788	412	[MED29 - mediator complex subunit 29, ZCCHC8 - zinc finger, cchc domain containing 8, RNPC3 - rna-binding region (rnp1, rrm) containing 3, PDIA4 - protein disulfide isomerase family a, member 4, HNRNPA0 - heterogeneous nuclear ribonucleoprotein a0, CD2AP - cd2-associated protein, ELOF1 - elongation factor 1 homolog (s. cerevisiae), SF3A2 - splicing factor 3a, subunit 2, 66kda, PMAIP1 - phorbol-12…
GO:0046483	heterocycle metabolic process	1.69e-17	2.72e-14	1.52	17947	4662	788	311	[HSPA1A - heat shock 70kda protein 1a, MED29 - mediator complex subunit 29, DPM1 - dolichyl-phosphate mannosyltransferase polypeptide 1, catalytic subunit, HSPA1B - heat shock 70kda protein 1b, NCBP1 - nuclear cap binding protein subunit 1, 80kda, ZCCHC8 - zinc finger, cchc domain containing 8, RNPC3 - rna-binding region (rnp1, rrm) containing 3, HSF1 - heat shock transcription factor 1, HNRNPA0 …
GO:0006807	nitrogen compound metabolic process	2.65e-17	3.79e-14	1.47	17947	5307	788	342	[HSPA1A - heat shock 70kda protein 1a, MED29 - mediator complex subunit 29, DPM1 - dolichyl-phosphate mannosyltransferase polypeptide 1, catalytic subunit, HSPA1B - heat shock 70kda protein 1b, NCBP1 - nuclear cap binding protein subunit 1, 80kda, ZCCHC8 - zinc finger, cchc domain containing 8, RNPC3 - rna-binding region (rnp1, rrm) containing 3, HSF1 - heat shock transcription factor 1, HNRNPA0 …
GO:0006725	cellular aromatic compound metabolic process	2.77e-17	3.55e-14	1.51	17947	4677	788	311	[HSPA1A - heat shock 70kda protein 1a, MED29 - mediator complex subunit 29, DPM1 - dolichyl-phosphate mannosyltransferase polypeptide 1, catalytic subunit, HSPA1B - heat shock 70kda protein 1b, NCBP1 - nuclear cap binding protein subunit 1, 80kda, ZCCHC8 - zinc finger, cchc domain containing 8, RNPC3 - rna-binding region (rnp1, rrm) containing 3, HSF1 - heat shock transcription factor 1, HNRNPA0 …
GO:0034641	cellular nitrogen compound metabolic process	3.82e-17	4.46e-14	1.5	17947	4889	788	321	[HSPA1A - heat shock 70kda protein 1a, MED29 - mediator complex subunit 29, DPM1 - dolichyl-phosphate mannosyltransferase polypeptide 1, catalytic subunit, HSPA1B - heat shock 70kda protein 1b, NCBP1 - nuclear cap binding protein subunit 1, 80kda, ZCCHC8 - zinc finger, cchc domain containing 8, RNPC3 - rna-binding region (rnp1, rrm) containing 3, HSF1 - heat shock transcription factor 1, HNRNPA0 …
GO:0008152	metabolic process	2.12e-16	2.27e-13	1.27	17947	9459	788	526	[MED29 - mediator complex subunit 29, MEX3C - mex-3 rna binding family member c, ZCCHC8 - zinc finger, cchc domain containing 8, RNPC3 - rna-binding region (rnp1, rrm) containing 3, PDIA4 - protein disulfide isomerase family a, member 4, HNRNPA0 - heterogeneous nuclear ribonucleoprotein a0, CD2AP - cd2-associated protein, ELOF1 - elongation factor 1 homolog (s. cerevisiae), SF3A2 - splicing facto…
GO:1901360	organic cyclic compound metabolic process	6.17e-16	6.1e-13	1.47	17947	4897	788	317	[HSPA1A - heat shock 70kda protein 1a, MED29 - mediator complex subunit 29, DPM1 - dolichyl-phosphate mannosyltransferase polypeptide 1, catalytic subunit, HSPA1B - heat shock 70kda protein 1b, NCBP1 - nuclear cap binding protein subunit 1, 80kda, ZCCHC8 - zinc finger, cchc domain containing 8, RNPC3 - rna-binding region (rnp1, rrm) containing 3, HSF1 - heat shock transcription factor 1, HNRNPA0 …
GO:0071704	organic substance metabolic process	7.1e-16	6.52e-13	1.29	17947	8593	788	487	[MED29 - mediator complex subunit 29, ZCCHC8 - zinc finger, cchc domain containing 8, RNPC3 - rna-binding region (rnp1, rrm) containing 3, PDIA4 - protein disulfide isomerase family a, member 4, HNRNPA0 - heterogeneous nuclear ribonucleoprotein a0, CD2AP - cd2-associated protein, ELOF1 - elongation factor 1 homolog (s. cerevisiae), SF3A2 - splicing factor 3a, subunit 2, 66kda, PMAIP1 - phorbol-12…
GO:0090304	nucleic acid metabolic process	2.4e-15	2.05e-12	1.57	17947	3707	788	255	[HSPA1A - heat shock 70kda protein 1a, MED29 - mediator complex subunit 29, HSPA1B - heat shock 70kda protein 1b, NCBP1 - nuclear cap binding protein subunit 1, 80kda, ZCCHC8 - zinc finger, cchc domain containing 8, RNPC3 - rna-binding region (rnp1, rrm) containing 3, HSF1 - heat shock transcription factor 1, HNRNPA0 - heterogeneous nuclear ribonucleoprotein a0, TSC22D4 - tsc22 domain family, mem…
GO:0006396	RNA processing	4.03e-14	3.24e-11	2.58	17947	663	788	75	[RRP9 - ribosomal rna processing 9, small subunit (ssu) processome component, homolog (yeast), NCBP1 - nuclear cap binding protein subunit 1, 80kda, DDX5 - dead (asp-glu-ala-asp) box helicase 5, ZCCHC8 - zinc finger, cchc domain containing 8, RNPC3 - rna-binding region (rnp1, rrm) containing 3, HNRNPA0 - heterogeneous nuclear ribonucleoprotein a0, PRPF6 - pre-mrna processing factor 6, SF3A2 - spl…
GO:0016070	RNA metabolic process	5.54e-14	4.18e-11	1.59	17947	3205	788	224	[HSPA1A - heat shock 70kda protein 1a, MED29 - mediator complex subunit 29, HSPA1B - heat shock 70kda protein 1b, NCBP1 - nuclear cap binding protein subunit 1, 80kda, ZCCHC8 - zinc finger, cchc domain containing 8, RNPC3 - rna-binding region (rnp1, rrm) containing 3, HSF1 - heat shock transcription factor 1, HNRNPA0 - heterogeneous nuclear ribonucleoprotein a0, TSC22D4 - tsc22 domain family, mem…
GO:0044267	cellular protein metabolic process	2.64e-13	1.88e-10	1.63	17947	2798	788	200	[HSPA1A - heat shock 70kda protein 1a, DPM1 - dolichyl-phosphate mannosyltransferase polypeptide 1, catalytic subunit, HSPA1B - heat shock 70kda protein 1b, MYLIP - myosin regulatory light chain interacting protein, HSF1 - heat shock transcription factor 1, PDIA4 - protein disulfide isomerase family a, member 4, TRIM28 - tripartite motif containing 28, GALNT10 - udp-n-acetyl-alpha-d-galactosamine…
GO:0016032	viral process	6.69e-12	4.52e-09	2.49	17947	603	788	66	[NCBP1 - nuclear cap binding protein subunit 1, 80kda, RPL18A - ribosomal protein l18a, KCTD5 - potassium channel tetramerization domain containing 5, RPL12 - ribosomal protein l12, APOBEC3C - apolipoprotein b mrna editing enzyme, catalytic polypeptide-like 3c, SUPT6H - suppressor of ty 6 homolog (s. cerevisiae), GTF2F1 - general transcription factor iif, polypeptide 1, 74kda, DDB1 - damage-speci…
GO:0044403	symbiosis, encompassing mutualism through parasitism	6.69e-12	4.29e-09	2.49	17947	603	788	66	[NCBP1 - nuclear cap binding protein subunit 1, 80kda, RPL18A - ribosomal protein l18a, KCTD5 - potassium channel tetramerization domain containing 5, RPL12 - ribosomal protein l12, APOBEC3C - apolipoprotein b mrna editing enzyme, catalytic polypeptide-like 3c, SUPT6H - suppressor of ty 6 homolog (s. cerevisiae), GTF2F1 - general transcription factor iif, polypeptide 1, 74kda, DDB1 - damage-speci…
GO:0044764	multi-organism cellular process	8.99e-12	5.49e-09	2.48	17947	607	788	66	[NCBP1 - nuclear cap binding protein subunit 1, 80kda, RPL18A - ribosomal protein l18a, KCTD5 - potassium channel tetramerization domain containing 5, RPL12 - ribosomal protein l12, APOBEC3C - apolipoprotein b mrna editing enzyme, catalytic polypeptide-like 3c, SUPT6H - suppressor of ty 6 homolog (s. cerevisiae), GTF2F1 - general transcription factor iif, polypeptide 1, 74kda, DDB1 - damage-speci…
GO:0034655	nucleobase-containing compound catabolic process	9.39e-12	5.48e-09	2.16	17947	906	788	86	[HSPA1A - heat shock 70kda protein 1a, HSPA1B - heat shock 70kda protein 1b, NCBP1 - nuclear cap binding protein subunit 1, 80kda, DDX5 - dead (asp-glu-ala-asp) box helicase 5, RPL18A - ribosomal protein l18a, MUS81 - mus81 structure-specific endonuclease subunit, KIF3C - kinesin family member 3c, RPL12 - ribosomal protein l12, APOBEC3C - apolipoprotein b mrna editing enzyme, catalytic polypeptid…
GO:0000375	RNA splicing, via transesterification reactions	1.64e-11	9.18e-09	4	17947	182	788	32	[DDX41 - dead (asp-glu-ala-asp) box polypeptide 41, NCBP1 - nuclear cap binding protein subunit 1, 80kda, DDX5 - dead (asp-glu-ala-asp) box helicase 5, ZCCHC8 - zinc finger, cchc domain containing 8, HNRNPA0 - heterogeneous nuclear ribonucleoprotein a0, PABPC1 - poly(a) binding protein, cytoplasmic 1, PRPF6 - pre-mrna processing factor 6, SF3A2 - splicing factor 3a, subunit 2, 66kda, GTF2F1 - gen…
GO:0044270	cellular nitrogen compound catabolic process	2.06e-11	1.1e-08	2.11	17947	951	788	88	[HSPA1A - heat shock 70kda protein 1a, HSPA1B - heat shock 70kda protein 1b, NCBP1 - nuclear cap binding protein subunit 1, 80kda, DDX5 - dead (asp-glu-ala-asp) box helicase 5, RPL18A - ribosomal protein l18a, MUS81 - mus81 structure-specific endonuclease subunit, KIF3C - kinesin family member 3c, RPL12 - ribosomal protein l12, APOBEC3C - apolipoprotein b mrna editing enzyme, catalytic polypeptid…
GO:0000377	RNA splicing, via transesterification reactions with bulged adenosine as nucleophile	2.8e-11	1.44e-08	4.03	17947	175	788	31	[DDX41 - dead (asp-glu-ala-asp) box polypeptide 41, NCBP1 - nuclear cap binding protein subunit 1, 80kda, DDX5 - dead (asp-glu-ala-asp) box helicase 5, ZCCHC8 - zinc finger, cchc domain containing 8, HNRNPA0 - heterogeneous nuclear ribonucleoprotein a0, PABPC1 - poly(a) binding protein, cytoplasmic 1, PRPF6 - pre-mrna processing factor 6, SF3A2 - splicing factor 3a, subunit 2, 66kda, GTF2F1 - gen…
GO:0000398	mRNA splicing, via spliceosome	2.8e-11	1.38e-08	4.03	17947	175	788	31	[DDX41 - dead (asp-glu-ala-asp) box polypeptide 41, NCBP1 - nuclear cap binding protein subunit 1, 80kda, DDX5 - dead (asp-glu-ala-asp) box helicase 5, ZCCHC8 - zinc finger, cchc domain containing 8, HNRNPA0 - heterogeneous nuclear ribonucleoprotein a0, PABPC1 - poly(a) binding protein, cytoplasmic 1, PRPF6 - pre-mrna processing factor 6, SF3A2 - splicing factor 3a, subunit 2, 66kda, GTF2F1 - gen…
GO:0006397	mRNA processing	3.22e-11	1.53e-08	2.86	17947	390	788	49	[NCBP1 - nuclear cap binding protein subunit 1, 80kda, DDX5 - dead (asp-glu-ala-asp) box helicase 5, ZCCHC8 - zinc finger, cchc domain containing 8, RNPC3 - rna-binding region (rnp1, rrm) containing 3, HNRNPA0 - heterogeneous nuclear ribonucleoprotein a0, PRPF6 - pre-mrna processing factor 6, SF3A2 - splicing factor 3a, subunit 2, 66kda, GTF2F1 - general transcription factor iif, polypeptide 1, 7…
GO:0006402	mRNA catabolic process	4.6e-11	2.11e-08	3.86	17947	189	788	32	[HSPA1A - heat shock 70kda protein 1a, HSPA1B - heat shock 70kda protein 1b, NCBP1 - nuclear cap binding protein subunit 1, 80kda, RPS25 - ribosomal protein s25, RPL18A - ribosomal protein l18a, RPS16 - ribosomal protein s16, PABPC1 - poly(a) binding protein, cytoplasmic 1, RPL12 - ribosomal protein l12, RPS19 - ribosomal protein s19, EIF4A3 - eukaryotic translation initiation factor 4a3, RPS11 -…
GO:0046700	heterocycle catabolic process	4.93e-11	2.18e-08	2.08	17947	951	788	87	[HSPA1A - heat shock 70kda protein 1a, HSPA1B - heat shock 70kda protein 1b, NCBP1 - nuclear cap binding protein subunit 1, 80kda, DDX5 - dead (asp-glu-ala-asp) box helicase 5, RPL18A - ribosomal protein l18a, MUS81 - mus81 structure-specific endonuclease subunit, KIF3C - kinesin family member 3c, RPL12 - ribosomal protein l12, APOBEC3C - apolipoprotein b mrna editing enzyme, catalytic polypeptid…
GO:0008380	RNA splicing	5.76e-11	2.47e-08	3.12	17947	307	788	42	[DDX41 - dead (asp-glu-ala-asp) box polypeptide 41, NCBP1 - nuclear cap binding protein subunit 1, 80kda, DDX5 - dead (asp-glu-ala-asp) box helicase 5, ZCCHC8 - zinc finger, cchc domain containing 8, RNPC3 - rna-binding region (rnp1, rrm) containing 3, THOC2 - tho complex 2, HNRNPA0 - heterogeneous nuclear ribonucleoprotein a0, PABPC1 - poly(a) binding protein, cytoplasmic 1, PRPF6 - pre-mrna pro…
GO:0044419	interspecies interaction between organisms	8.33e-11	3.45e-08	2.3	17947	683	788	69	[NCBP1 - nuclear cap binding protein subunit 1, 80kda, RPL18A - ribosomal protein l18a, KCTD5 - potassium channel tetramerization domain containing 5, RPL12 - ribosomal protein l12, APOBEC3C - apolipoprotein b mrna editing enzyme, catalytic polypeptide-like 3c, GTF2F1 - general transcription factor iif, polypeptide 1, 74kda, SUPT6H - suppressor of ty 6 homolog (s. cerevisiae), DDB1 - damage-speci…
GO:0019439	aromatic compound catabolic process	1.36e-10	5.47e-08	2.05	17947	954	788	86	[HSPA1A - heat shock 70kda protein 1a, HSPA1B - heat shock 70kda protein 1b, NCBP1 - nuclear cap binding protein subunit 1, 80kda, DDX5 - dead (asp-glu-ala-asp) box helicase 5, RPL18A - ribosomal protein l18a, MUS81 - mus81 structure-specific endonuclease subunit, KIF3C - kinesin family member 3c, RPL12 - ribosomal protein l12, APOBEC3C - apolipoprotein b mrna editing enzyme, catalytic polypeptid…
GO:1901361	organic cyclic compound catabolic process	3.64e-10	1.42e-07	2	17947	989	788	87	[HSPA1A - heat shock 70kda protein 1a, HSPA1B - heat shock 70kda protein 1b, NCBP1 - nuclear cap binding protein subunit 1, 80kda, DDX5 - dead (asp-glu-ala-asp) box helicase 5, RPL18A - ribosomal protein l18a, MUS81 - mus81 structure-specific endonuclease subunit, KIF3C - kinesin family member 3c, RPL12 - ribosomal protein l12, APOBEC3C - apolipoprotein b mrna editing enzyme, catalytic polypeptid…
GO:0000956	nuclear-transcribed mRNA catabolic process	9.53e-10	3.6e-07	3.71	17947	178	788	29	[NCBP1 - nuclear cap binding protein subunit 1, 80kda, RPS25 - ribosomal protein s25, RPL18A - ribosomal protein l18a, RPS16 - ribosomal protein s16, PABPC1 - poly(a) binding protein, cytoplasmic 1, RPL12 - ribosomal protein l12, RPS19 - ribosomal protein s19, EIF4A3 - eukaryotic translation initiation factor 4a3, RPS11 - ribosomal protein s11, RPS9 - ribosomal protein s9, RPS15 - ribosomal prote…
GO:0006401	RNA catabolic process	1.73e-09	6.36e-07	3.36	17947	217	788	32	[HSPA1A - heat shock 70kda protein 1a, HSPA1B - heat shock 70kda protein 1b, NCBP1 - nuclear cap binding protein subunit 1, 80kda, RPS25 - ribosomal protein s25, RPL18A - ribosomal protein l18a, RPS16 - ribosomal protein s16, PABPC1 - poly(a) binding protein, cytoplasmic 1, RPL12 - ribosomal protein l12, RPS19 - ribosomal protein s19, RPS11 - ribosomal protein s11, EIF4A3 - eukaryotic translation…
GO:0044248	cellular catabolic process	1.86e-09	6.64e-07	1.69	17947	1730	788	128	[HSPA1A - heat shock 70kda protein 1a, HSPA1B - heat shock 70kda protein 1b, NCBP1 - nuclear cap binding protein subunit 1, 80kda, CDC20 - cell division cycle 20, DDX5 - dead (asp-glu-ala-asp) box helicase 5, USP18 - ubiquitin specific peptidase 18, CD2AP - cd2-associated protein, CDC34 - cell division cycle 34, APOBEC3C - apolipoprotein b mrna editing enzyme, catalytic polypeptide-like 3c, DDB1 …
GO:0044265	cellular macromolecule catabolic process	1.88e-09	6.54e-07	2.18	17947	688	788	66	[HSPA1A - heat shock 70kda protein 1a, HSPA1B - heat shock 70kda protein 1b, NCBP1 - nuclear cap binding protein subunit 1, 80kda, CDC20 - cell division cycle 20, USP18 - ubiquitin specific peptidase 18, RPL18A - ribosomal protein l18a, CD2AP - cd2-associated protein, MUS81 - mus81 structure-specific endonuclease subunit, RPL12 - ribosomal protein l12, CDC34 - cell division cycle 34, DDB1 - damag…
GO:0043933	macromolecular complex subunit organization	4.18e-09	1.41e-06	1.66	17947	1789	788	130	[IKBKAP - inhibitor of kappa light polypeptide gene enhancer in b-cells, kinase complex-associated protein, NCBP1 - nuclear cap binding protein subunit 1, 80kda, KCNAB2 - potassium voltage-gated channel, shaker-related subfamily, beta member 2, CD2AP - cd2-associated protein, KCTD5 - potassium channel tetramerization domain containing 5, SPAG5 - sperm associated antigen 5, SF3A2 - splicing factor…
GO:0000184	nuclear-transcribed mRNA catabolic process, nonsense-mediated decay	5.7e-09	1.88e-06	4.32	17947	116	788	22	[NCBP1 - nuclear cap binding protein subunit 1, 80kda, SMG1 - smg1 phosphatidylinositol 3-kinase-related kinase, RPS2 - ribosomal protein s2, RPS25 - ribosomal protein s25, RPLP2 - ribosomal protein, large, p2, RPL18A - ribosomal protein l18a, RPS16 - ribosomal protein s16, PABPC1 - poly(a) binding protein, cytoplasmic 1, SMG5 - smg5 nonsense mediated mrna decay factor, RPS19 - ribosomal protein …
GO:0051028	mRNA transport	2.39e-08	7.66e-06	4.01	17947	125	788	22	[NUP188 - nucleoporin 188kda, SRSF9 - serine/arginine-rich splicing factor 9, NCBP1 - nuclear cap binding protein subunit 1, 80kda, IGF2BP3 - insulin-like growth factor 2 mrna binding protein 3, RANBP2 - ran binding protein 2, SMG1 - smg1 phosphatidylinositol 3-kinase-related kinase, SRRM1 - serine/arginine repetitive matrix 1, THOC2 - tho complex 2, AHCTF1 - at hook containing transcription fact…
GO:0009057	macromolecule catabolic process	2.55e-08	7.99e-06	1.98	17947	815	788	71	[HSPA1A - heat shock 70kda protein 1a, HSPA1B - heat shock 70kda protein 1b, NCBP1 - nuclear cap binding protein subunit 1, 80kda, CDC20 - cell division cycle 20, USP18 - ubiquitin specific peptidase 18, RPL18A - ribosomal protein l18a, CD2AP - cd2-associated protein, MUS81 - mus81 structure-specific endonuclease subunit, RPL12 - ribosomal protein l12, CDC34 - cell division cycle 34, DDB1 - damag…
GO:0032446	protein modification by small protein conjugation	3.66e-08	1.12e-05	2.2	17947	570	788	55	[MYLIP - myosin regulatory light chain interacting protein, CDC20 - cell division cycle 20, AREL1 - apoptosis resistant e3 ubiquitin protein ligase 1, ZER1 - zyg-11 related, cell cycle regulator, SOCS1 - suppressor of cytokine signaling 1, CDC34 - cell division cycle 34, DDB1 - damage-specific dna binding protein 1, 127kda, SPSB1 - spla/ryanodine receptor domain and socs box containing 1, TRIM28 …
GO:0019538	protein metabolic process	4.48e-08	1.34e-05	1.39	17947	3527	788	216	[HSPA1A - heat shock 70kda protein 1a, MYLIP - myosin regulatory light chain interacting protein, HSPA1B - heat shock 70kda protein 1b, DPM1 - dolichyl-phosphate mannosyltransferase polypeptide 1, catalytic subunit, HSF1 - heat shock transcription factor 1, PDIA4 - protein disulfide isomerase family a, member 4, CD2AP - cd2-associated protein, TRIM28 - tripartite motif containing 28, PMAIP1 - pho…
GO:0044249	cellular biosynthetic process	4.78e-08	1.4e-05	1.37	17947	3813	788	230	[MED29 - mediator complex subunit 29, DPM1 - dolichyl-phosphate mannosyltransferase polypeptide 1, catalytic subunit, NCBP1 - nuclear cap binding protein subunit 1, 80kda, HSF1 - heat shock transcription factor 1, TSC22D4 - tsc22 domain family, member 4, ELOF1 - elongation factor 1 homolog (s. cerevisiae), HES1 - hairy and enhancer of split 1, (drosophila), CCNL2 - cyclin l2, TRIM28 - tripartite …
GO:0050658	RNA transport	6.6e-08	1.88e-05	3.66	17947	143	788	23	[NUP188 - nucleoporin 188kda, SRSF9 - serine/arginine-rich splicing factor 9, NCBP1 - nuclear cap binding protein subunit 1, 80kda, IGF2BP3 - insulin-like growth factor 2 mrna binding protein 3, RANBP2 - ran binding protein 2, SMG1 - smg1 phosphatidylinositol 3-kinase-related kinase, SRRM1 - serine/arginine repetitive matrix 1, THOC2 - tho complex 2, AHCTF1 - at hook containing transcription fact…
GO:0050657	nucleic acid transport	6.6e-08	1.84e-05	3.66	17947	143	788	23	[NUP188 - nucleoporin 188kda, SRSF9 - serine/arginine-rich splicing factor 9, NCBP1 - nuclear cap binding protein subunit 1, 80kda, IGF2BP3 - insulin-like growth factor 2 mrna binding protein 3, RANBP2 - ran binding protein 2, SMG1 - smg1 phosphatidylinositol 3-kinase-related kinase, SRRM1 - serine/arginine repetitive matrix 1, THOC2 - tho complex 2, AHCTF1 - at hook containing transcription fact…
GO:0051236	establishment of RNA localization	6.6e-08	1.8e-05	3.66	17947	143	788	23	[NUP188 - nucleoporin 188kda, SRSF9 - serine/arginine-rich splicing factor 9, NCBP1 - nuclear cap binding protein subunit 1, 80kda, IGF2BP3 - insulin-like growth factor 2 mrna binding protein 3, RANBP2 - ran binding protein 2, SMG1 - smg1 phosphatidylinositol 3-kinase-related kinase, SRRM1 - serine/arginine repetitive matrix 1, THOC2 - tho complex 2, AHCTF1 - at hook containing transcription fact…
GO:1901575	organic substance catabolic process	6.95e-08	1.86e-05	1.58	17947	1875	788	130	[HSPA1A - heat shock 70kda protein 1a, HSPA1B - heat shock 70kda protein 1b, NCBP1 - nuclear cap binding protein subunit 1, 80kda, CDC20 - cell division cycle 20, DDX5 - dead (asp-glu-ala-asp) box helicase 5, USP18 - ubiquitin specific peptidase 18, CD2AP - cd2-associated protein, CDC34 - cell division cycle 34, APOBEC3C - apolipoprotein b mrna editing enzyme, catalytic polypeptide-like 3c, DDB1 …
GO:0009059	macromolecule biosynthetic process	8.45e-08	2.21e-05	1.43	17947	3015	788	189	[MED29 - mediator complex subunit 29, IKBKAP - inhibitor of kappa light polypeptide gene enhancer in b-cells, kinase complex-associated protein, FOXK2 - forkhead box k2, NCBP1 - nuclear cap binding protein subunit 1, 80kda, DDX5 - dead (asp-glu-ala-asp) box helicase 5, HSF1 - heat shock transcription factor 1, HEXIM1 - hexamethylene bis-acetamide inducible 1, TSC22D4 - tsc22 domain family, member…
GO:1902582	single-organism intracellular transport	1.49e-07	3.81e-05	1.86	17947	919	788	75	[RAB11FIP3 - rab11 family interacting protein 3 (class ii), RPL18A - ribosomal protein l18a, KIF3C - kinesin family member 3c, RPL12 - ribosomal protein l12, GOLGA3 - golgin a3, ATP1B1 - atpase, na+/k+ transporting, beta 1 polypeptide, HES1 - hairy and enhancer of split 1, (drosophila), RHOT2 - ras homolog family member t2, TIMM10B - translocase of inner mitochondrial membrane 10 homolog b (yeast…
GO:0016567	protein ubiquitination	1.51e-07	3.8e-05	2.18	17947	533	788	51	[MYLIP - myosin regulatory light chain interacting protein, CDC20 - cell division cycle 20, AREL1 - apoptosis resistant e3 ubiquitin protein ligase 1, ZER1 - zyg-11 related, cell cycle regulator, SOCS1 - suppressor of cytokine signaling 1, CDC34 - cell division cycle 34, DDB1 - damage-specific dna binding protein 1, 127kda, TRIM28 - tripartite motif containing 28, SPSB1 - spla/ryanodine receptor …
GO:1901576	organic substance biosynthetic process	1.62e-07	4.01e-05	1.35	17947	3930	788	233	[MED29 - mediator complex subunit 29, DPM1 - dolichyl-phosphate mannosyltransferase polypeptide 1, catalytic subunit, NCBP1 - nuclear cap binding protein subunit 1, 80kda, HSF1 - heat shock transcription factor 1, TSC22D4 - tsc22 domain family, member 4, ELOF1 - elongation factor 1 homolog (s. cerevisiae), HES1 - hairy and enhancer of split 1, (drosophila), CCNL2 - cyclin l2, TRIM28 - tripartite …
GO:0034645	cellular macromolecule biosynthetic process	1.7e-07	4.12e-05	1.44	17947	2807	788	177	[MED29 - mediator complex subunit 29, FOXK2 - forkhead box k2, NCBP1 - nuclear cap binding protein subunit 1, 80kda, DDX5 - dead (asp-glu-ala-asp) box helicase 5, HSF1 - heat shock transcription factor 1, HEXIM1 - hexamethylene bis-acetamide inducible 1, TSC22D4 - tsc22 domain family, member 4, ELOF1 - elongation factor 1 homolog (s. cerevisiae), HES1 - hairy and enhancer of split 1, (drosophila)…
GO:0006412	translation	1.71e-07	4.07e-05	2.84	17947	249	788	31	[EEF2 - eukaryotic translation elongation factor 2, RPS25 - ribosomal protein s25, RPL18A - ribosomal protein l18a, EEF1A1 - eukaryotic translation elongation factor 1 alpha 1, RPS16 - ribosomal protein s16, PABPC1 - poly(a) binding protein, cytoplasmic 1, RPL12 - ribosomal protein l12, RPS19 - ribosomal protein s19, PTCD3 - pentatricopeptide repeat domain 3, RPS11 - ribosomal protein s11, RPS9 -…
GO:0070647	protein modification by small protein conjugation or removal	2.84e-07	6.63e-05	2.02	17947	654	788	58	[MYLIP - myosin regulatory light chain interacting protein, CDC20 - cell division cycle 20, AREL1 - apoptosis resistant e3 ubiquitin protein ligase 1, ZER1 - zyg-11 related, cell cycle regulator, SOCS1 - suppressor of cytokine signaling 1, CDC34 - cell division cycle 34, DDB1 - damage-specific dna binding protein 1, 127kda, SPSB1 - spla/ryanodine receptor domain and socs box containing 1, TRIM28 …
GO:0045047	protein targeting to ER	2.9e-07	6.66e-05	3.93	17947	110	788	19	[RPS2 - ribosomal protein s2, RPS25 - ribosomal protein s25, RPLP2 - ribosomal protein, large, p2, RPL18A - ribosomal protein l18a, RPS16 - ribosomal protein s16, SEC11C - sec11 homolog c (s. cerevisiae), RPL12 - ribosomal protein l12, RPS19 - ribosomal protein s19, RPL10A - ribosomal protein l10a, RPS11 - ribosomal protein s11, RPS9 - ribosomal protein s9, RPS15 - ribosomal protein s15, CHMP4B -…
GO:0034654	nucleobase-containing compound biosynthetic process	3.29e-07	7.4e-05	1.43	17947	2775	788	174	[MED29 - mediator complex subunit 29, IKBKAP - inhibitor of kappa light polypeptide gene enhancer in b-cells, kinase complex-associated protein, FOXK2 - forkhead box k2, NCBP1 - nuclear cap binding protein subunit 1, 80kda, DDX5 - dead (asp-glu-ala-asp) box helicase 5, HSF1 - heat shock transcription factor 1, HEXIM1 - hexamethylene bis-acetamide inducible 1, TSC22D4 - tsc22 domain family, member…
GO:0018130	heterocycle biosynthetic process	4.15e-07	9.2e-05	1.42	17947	2844	788	177	[MED29 - mediator complex subunit 29, IKBKAP - inhibitor of kappa light polypeptide gene enhancer in b-cells, kinase complex-associated protein, FOXK2 - forkhead box k2, NCBP1 - nuclear cap binding protein subunit 1, 80kda, DDX5 - dead (asp-glu-ala-asp) box helicase 5, HSF1 - heat shock transcription factor 1, HEXIM1 - hexamethylene bis-acetamide inducible 1, TSC22D4 - tsc22 domain family, member…
GO:0015931	nucleobase-containing compound transport	4.25e-07	9.24e-05	3.22	17947	170	788	24	[NUP188 - nucleoporin 188kda, SLC35D1 - solute carrier family 35 (udp-glca/udp-galnac transporter), member d1, SRSF9 - serine/arginine-rich splicing factor 9, NCBP1 - nuclear cap binding protein subunit 1, 80kda, IGF2BP3 - insulin-like growth factor 2 mrna binding protein 3, RANBP2 - ran binding protein 2, SMG1 - smg1 phosphatidylinositol 3-kinase-related kinase, SRRM1 - serine/arginine repetitiv…
GO:0050434	positive regulation of viral transcription	4.26e-07	9.12e-05	5.48	17947	54	788	13	[NCBP1 - nuclear cap binding protein subunit 1, 80kda, ERCC3 - excision repair cross-complementing rodent repair deficiency, complementation group 3, POLR2J - polymerase (rna) ii (dna directed) polypeptide j, 13.3kda, JUN - jun proto-oncogene, NELFA - negative elongation factor complex member a, GTF2F1 - general transcription factor iif, polypeptide 1, 74kda, SSRP1 - structure specific recognitio…
GO:0016482	cytoplasmic transport	4.42e-07	9.31e-05	2.05	17947	599	788	54	[NCBP1 - nuclear cap binding protein subunit 1, 80kda, RPL18A - ribosomal protein l18a, RPL12 - ribosomal protein l12, HES1 - hairy and enhancer of split 1, (drosophila), TMED2 - transmembrane emp24 domain trafficking protein 2, TIMM10B - translocase of inner mitochondrial membrane 10 homolog b (yeast), TIMM44 - translocase of inner mitochondrial membrane 44 homolog (yeast), MLXIP - mlx interacti…
GO:0009058	biosynthetic process	4.64e-07	9.61e-05	1.33	17947	4001	788	234	[MED29 - mediator complex subunit 29, DPM1 - dolichyl-phosphate mannosyltransferase polypeptide 1, catalytic subunit, NCBP1 - nuclear cap binding protein subunit 1, 80kda, HSF1 - heat shock transcription factor 1, TSC22D4 - tsc22 domain family, member 4, ELOF1 - elongation factor 1 homolog (s. cerevisiae), HES1 - hairy and enhancer of split 1, (drosophila), CCNL2 - cyclin l2, TRIM28 - tripartite …
GO:0072599	establishment of protein localization to endoplasmic reticulum	5.16e-07	0.000105	3.8	17947	114	788	19	[RPS2 - ribosomal protein s2, RPS25 - ribosomal protein s25, RPLP2 - ribosomal protein, large, p2, RPL18A - ribosomal protein l18a, RPS16 - ribosomal protein s16, SEC11C - sec11 homolog c (s. cerevisiae), RPL12 - ribosomal protein l12, RPS19 - ribosomal protein s19, RPL10A - ribosomal protein l10a, RPS11 - ribosomal protein s11, RPS9 - ribosomal protein s9, RPS15 - ribosomal protein s15, RPS28 - …
GO:0072594	establishment of protein localization to organelle	5.24e-07	0.000105	2.6	17947	289	788	33	[RANBP2 - ran binding protein 2, PMPCB - peptidase (mitochondrial processing) beta, LRWD1 - leucine-rich repeats and wd repeat domain containing 1, RPS25 - ribosomal protein s25, JUN - jun proto-oncogene, RPL18A - ribosomal protein l18a, RPS16 - ribosomal protein s16, RPL12 - ribosomal protein l12, RPS19 - ribosomal protein s19, HES1 - hairy and enhancer of split 1, (drosophila), RPS11 - ribosoma…
GO:0006796	phosphate-containing compound metabolic process	5.25e-07	0.000104	1.49	17947	2191	788	143	[HSPA1A - heat shock 70kda protein 1a, IKBKAP - inhibitor of kappa light polypeptide gene enhancer in b-cells, kinase complex-associated protein, DPM1 - dolichyl-phosphate mannosyltransferase polypeptide 1, catalytic subunit, HSPA1B - heat shock 70kda protein 1b, DDX5 - dead (asp-glu-ala-asp) box helicase 5, HSF1 - heat shock transcription factor 1, STK35 - serine/threonine kinase 35, PPM1L - pro…
GO:1901658	glycosyl compound catabolic process	5.7e-07	0.000111	2.05	17947	588	788	53	[HSPA1A - heat shock 70kda protein 1a, HSPA1B - heat shock 70kda protein 1b, DDX5 - dead (asp-glu-ala-asp) box helicase 5, KIF3C - kinesin family member 3c, APOBEC3C - apolipoprotein b mrna editing enzyme, catalytic polypeptide-like 3c, RHOT2 - ras homolog family member t2, NAGA - n-acetylgalactosaminidase, alpha-, PNP - purine nucleoside phosphorylase, TOR1B - torsin family 1, member b (torsin b…
GO:0033365	protein localization to organelle	5.84e-07	0.000112	2.34	17947	390	788	40	[CEP250 - centrosomal protein 250kda, RANBP2 - ran binding protein 2, PMPCB - peptidase (mitochondrial processing) beta, RPS25 - ribosomal protein s25, JUN - jun proto-oncogene, RPL18A - ribosomal protein l18a, CEP68 - centrosomal protein 68kda, RPS16 - ribosomal protein s16, RPS19 - ribosomal protein s19, RPL12 - ribosomal protein l12, HES1 - hairy and enhancer of split 1, (drosophila), RPS11 - …
GO:0006414	translational elongation	6.67e-07	0.000126	3.9	17947	105	788	18	[EEF2 - eukaryotic translation elongation factor 2, TUFM - tu translation elongation factor, mitochondrial, RPS2 - ribosomal protein s2, RPS25 - ribosomal protein s25, RPLP2 - ribosomal protein, large, p2, RPL18A - ribosomal protein l18a, EEF1A1 - eukaryotic translation elongation factor 1 alpha 1, RPS16 - ribosomal protein s16, RPL12 - ribosomal protein l12, RPS19 - ribosomal protein s19, RPL10A…
GO:0046907	intracellular transport	7.55e-07	0.000141	1.71	17947	1132	788	85	[RAB11FIP3 - rab11 family interacting protein 3 (class ii), NCBP1 - nuclear cap binding protein subunit 1, 80kda, RPL18A - ribosomal protein l18a, KIF3C - kinesin family member 3c, RPL12 - ribosomal protein l12, GOLGA3 - golgin a3, ATP1B1 - atpase, na+/k+ transporting, beta 1 polypeptide, HES1 - hairy and enhancer of split 1, (drosophila), RHOT2 - ras homolog family member t2, TMED2 - transmembra…
GO:0009056	catabolic process	7.59e-07	0.000139	1.5	17947	2071	788	136	[HSPA1A - heat shock 70kda protein 1a, HSPA1B - heat shock 70kda protein 1b, NCBP1 - nuclear cap binding protein subunit 1, 80kda, CDC20 - cell division cycle 20, DDX5 - dead (asp-glu-ala-asp) box helicase 5, USP18 - ubiquitin specific peptidase 18, CD2AP - cd2-associated protein, CDC34 - cell division cycle 34, APOBEC3C - apolipoprotein b mrna editing enzyme, catalytic polypeptide-like 3c, DDB1 …
GO:0051641	cellular localization	7.79e-07	0.000141	1.93	17947	707	788	60	[RPL18A - ribosomal protein l18a, ATP1B3 - atpase, na+/k+ transporting, beta 3 polypeptide, RPL12 - ribosomal protein l12, ATP1B1 - atpase, na+/k+ transporting, beta 1 polypeptide, HES1 - hairy and enhancer of split 1, (drosophila), TMED2 - transmembrane emp24 domain trafficking protein 2, RHOT2 - ras homolog family member t2, TIMM10B - translocase of inner mitochondrial membrane 10 homolog b (ye…
GO:0070972	protein localization to endoplasmic reticulum	7.8e-07	0.000139	3.7	17947	117	788	19	[RPS2 - ribosomal protein s2, RPS25 - ribosomal protein s25, RPLP2 - ribosomal protein, large, p2, RPL18A - ribosomal protein l18a, RPS16 - ribosomal protein s16, SEC11C - sec11 homolog c (s. cerevisiae), RPL12 - ribosomal protein l12, RPS19 - ribosomal protein s19, RPL10A - ribosomal protein l10a, RPS11 - ribosomal protein s11, RPS9 - ribosomal protein s9, RPS15 - ribosomal protein s15, RPS28 - …
GO:0046782	regulation of viral transcription	8.86e-07	0.000156	4.5	17947	76	788	15	[NCBP1 - nuclear cap binding protein subunit 1, 80kda, ERCC3 - excision repair cross-complementing rodent repair deficiency, complementation group 3, POLR2J - polymerase (rna) ii (dna directed) polypeptide j, 13.3kda, JUN - jun proto-oncogene, NELFA - negative elongation factor complex member a, GTF2F1 - general transcription factor iif, polypeptide 1, 74kda, TARDBP - tar dna binding protein, SSR…
GO:0006614	SRP-dependent cotranslational protein targeting to membrane	8.9e-07	0.000154	3.83	17947	107	788	18	[RPS2 - ribosomal protein s2, RPS25 - ribosomal protein s25, RPLP2 - ribosomal protein, large, p2, RPL18A - ribosomal protein l18a, RPS16 - ribosomal protein s16, SEC11C - sec11 homolog c (s. cerevisiae), RPL12 - ribosomal protein l12, RPS19 - ribosomal protein s19, RPL10A - ribosomal protein l10a, RPS11 - ribosomal protein s11, RPS9 - ribosomal protein s9, RPS15 - ribosomal protein s15, RPS28 - …
GO:0032774	RNA biosynthetic process	9.16e-07	0.000157	1.44	17947	2523	788	159	[MED29 - mediator complex subunit 29, IKBKAP - inhibitor of kappa light polypeptide gene enhancer in b-cells, kinase complex-associated protein, FOXK2 - forkhead box k2, NCBP1 - nuclear cap binding protein subunit 1, 80kda, DDX5 - dead (asp-glu-ala-asp) box helicase 5, HSF1 - heat shock transcription factor 1, HEXIM1 - hexamethylene bis-acetamide inducible 1, TSC22D4 - tsc22 domain family, member…
GO:0006793	phosphorus metabolic process	9.49e-07	0.00016	1.47	17947	2233	788	144	[HSPA1A - heat shock 70kda protein 1a, IKBKAP - inhibitor of kappa light polypeptide gene enhancer in b-cells, kinase complex-associated protein, DPM1 - dolichyl-phosphate mannosyltransferase polypeptide 1, catalytic subunit, HSPA1B - heat shock 70kda protein 1b, DDX5 - dead (asp-glu-ala-asp) box helicase 5, HSF1 - heat shock transcription factor 1, STK35 - serine/threonine kinase 35, PPM1L - pro…
GO:0042454	ribonucleoside catabolic process	1.1e-06	0.000184	2.04	17947	569	788	51	[HSPA1A - heat shock 70kda protein 1a, HSPA1B - heat shock 70kda protein 1b, DDX5 - dead (asp-glu-ala-asp) box helicase 5, KIF3C - kinesin family member 3c, APOBEC3C - apolipoprotein b mrna editing enzyme, catalytic polypeptide-like 3c, RHOT2 - ras homolog family member t2, PNP - purine nucleoside phosphorylase, TOR1B - torsin family 1, member b (torsin b), KIF1C - kinesin family member 1c, PEX6 …
GO:0019438	aromatic compound biosynthetic process	1.14e-06	0.000188	1.4	17947	2848	788	175	[MED29 - mediator complex subunit 29, IKBKAP - inhibitor of kappa light polypeptide gene enhancer in b-cells, kinase complex-associated protein, FOXK2 - forkhead box k2, NCBP1 - nuclear cap binding protein subunit 1, 80kda, DDX5 - dead (asp-glu-ala-asp) box helicase 5, HSF1 - heat shock transcription factor 1, HEXIM1 - hexamethylene bis-acetamide inducible 1, TSC22D4 - tsc22 domain family, member…
GO:0006613	cotranslational protein targeting to membrane	1.18e-06	0.000191	3.76	17947	109	788	18	[RPS2 - ribosomal protein s2, RPS25 - ribosomal protein s25, RPLP2 - ribosomal protein, large, p2, RPL18A - ribosomal protein l18a, RPS16 - ribosomal protein s16, SEC11C - sec11 homolog c (s. cerevisiae), RPL12 - ribosomal protein l12, RPS19 - ribosomal protein s19, RPL10A - ribosomal protein l10a, RPS11 - ribosomal protein s11, RPS9 - ribosomal protein s9, RPS15 - ribosomal protein s15, RPS28 - …
GO:0044802	single-organism membrane organization	1.22e-06	0.000195	2.11	17947	508	788	47	[ATP8B2 - atpase, aminophospholipid transporter, class i, type 8b, member 2, NUP188 - nucleoporin 188kda, RANBP2 - ran binding protein 2, CXCR4 - chemokine (c-x-c motif) receptor 4, RPS25 - ribosomal protein s25, RPL18A - ribosomal protein l18a, PTEN - phosphatase and tensin homolog, RPS16 - ribosomal protein s16, TMEM43 - transmembrane protein 43, ATP1B3 - atpase, na+/k+ transporting, beta 3 pol…
GO:0010608	posttranscriptional regulation of gene expression	1.27e-06	0.000201	2.21	17947	432	788	42	[HSPA1A - heat shock 70kda protein 1a, MYLIP - myosin regulatory light chain interacting protein, HSPA1B - heat shock 70kda protein 1b, EEF2 - eukaryotic translation elongation factor 2, NCBP1 - nuclear cap binding protein subunit 1, 80kda, RNF149 - ring finger protein 149, ATXN2 - ataxin 2, CDKN2AIP - cdkn2a interacting protein, PTEN - phosphatase and tensin homolog, HNRNPA0 - heterogeneous nucl…
GO:0006415	translational termination	1.44e-06	0.000225	4.09	17947	89	788	16	[ICT1 - immature colon carcinoma transcript 1, RPS2 - ribosomal protein s2, RPS25 - ribosomal protein s25, RPLP2 - ribosomal protein, large, p2, RPL18A - ribosomal protein l18a, RPS16 - ribosomal protein s16, RPL12 - ribosomal protein l12, RPS19 - ribosomal protein s19, RPL10A - ribosomal protein l10a, RPS11 - ribosomal protein s11, RPS9 - ribosomal protein s9, RPS15 - ribosomal protein s15, RPS2…
GO:0006152	purine nucleoside catabolic process	1.5e-06	0.000231	2.04	17947	559	788	50	[HSPA1A - heat shock 70kda protein 1a, HSPA1B - heat shock 70kda protein 1b, DDX5 - dead (asp-glu-ala-asp) box helicase 5, KIF3C - kinesin family member 3c, RHOT2 - ras homolog family member t2, PNP - purine nucleoside phosphorylase, TOR1B - torsin family 1, member b (torsin b), KIF1C - kinesin family member 1c, PEX6 - peroxisomal biogenesis factor 6, ABCA5 - atp-binding cassette, sub-family a (a…
GO:0046130	purine ribonucleoside catabolic process	1.5e-06	0.000229	2.04	17947	559	788	50	[HSPA1A - heat shock 70kda protein 1a, HSPA1B - heat shock 70kda protein 1b, DDX5 - dead (asp-glu-ala-asp) box helicase 5, KIF3C - kinesin family member 3c, RHOT2 - ras homolog family member t2, PNP - purine nucleoside phosphorylase, TOR1B - torsin family 1, member b (torsin b), KIF1C - kinesin family member 1c, PEX6 - peroxisomal biogenesis factor 6, ABCA5 - atp-binding cassette, sub-family a (a…
GO:1901362	organic cyclic compound biosynthetic process	1.54e-06	0.000233	1.38	17947	2961	788	180	[MED29 - mediator complex subunit 29, IKBKAP - inhibitor of kappa light polypeptide gene enhancer in b-cells, kinase complex-associated protein, FOXK2 - forkhead box k2, NCBP1 - nuclear cap binding protein subunit 1, 80kda, DDX5 - dead (asp-glu-ala-asp) box helicase 5, HSF1 - heat shock transcription factor 1, HEXIM1 - hexamethylene bis-acetamide inducible 1, TSC22D4 - tsc22 domain family, member…
GO:1901136	carbohydrate derivative catabolic process	1.82e-06	0.000271	1.9	17947	709	788	59	[HSPA1A - heat shock 70kda protein 1a, HSPA1B - heat shock 70kda protein 1b, DDX5 - dead (asp-glu-ala-asp) box helicase 5, KIF3C - kinesin family member 3c, APOBEC3C - apolipoprotein b mrna editing enzyme, catalytic polypeptide-like 3c, RHOT2 - ras homolog family member t2, NAGA - n-acetylgalactosaminidase, alpha-, PNP - purine nucleoside phosphorylase, TOR1B - torsin family 1, member b (torsin b…
GO:0009203	ribonucleoside triphosphate catabolic process	1.83e-06	0.00027	2.04	17947	547	788	49	[HSPA1A - heat shock 70kda protein 1a, HSPA1B - heat shock 70kda protein 1b, DDX5 - dead (asp-glu-ala-asp) box helicase 5, KIF3C - kinesin family member 3c, RHOT2 - ras homolog family member t2, TOR1B - torsin family 1, member b (torsin b), KIF1C - kinesin family member 1c, PEX6 - peroxisomal biogenesis factor 6, ABCA5 - atp-binding cassette, sub-family a (abc1), member 5, EIF4A2 - eukaryotic tra…
GO:0009207	purine ribonucleoside triphosphate catabolic process	1.83e-06	0.000266	2.04	17947	547	788	49	[HSPA1A - heat shock 70kda protein 1a, HSPA1B - heat shock 70kda protein 1b, DDX5 - dead (asp-glu-ala-asp) box helicase 5, KIF3C - kinesin family member 3c, RHOT2 - ras homolog family member t2, TOR1B - torsin family 1, member b (torsin b), KIF1C - kinesin family member 1c, PEX6 - peroxisomal biogenesis factor 6, ABCA5 - atp-binding cassette, sub-family a (abc1), member 5, EIF4A2 - eukaryotic tra…
GO:0009164	nucleoside catabolic process	2.03e-06	0.000293	2	17947	581	788	51	[HSPA1A - heat shock 70kda protein 1a, HSPA1B - heat shock 70kda protein 1b, DDX5 - dead (asp-glu-ala-asp) box helicase 5, KIF3C - kinesin family member 3c, APOBEC3C - apolipoprotein b mrna editing enzyme, catalytic polypeptide-like 3c, RHOT2 - ras homolog family member t2, PNP - purine nucleoside phosphorylase, TOR1B - torsin family 1, member b (torsin b), KIF1C - kinesin family member 1c, PEX6 …
GO:0009146	purine nucleoside triphosphate catabolic process	2.13e-06	0.000304	2.03	17947	550	788	49	[HSPA1A - heat shock 70kda protein 1a, HSPA1B - heat shock 70kda protein 1b, DDX5 - dead (asp-glu-ala-asp) box helicase 5, KIF3C - kinesin family member 3c, RHOT2 - ras homolog family member t2, TOR1B - torsin family 1, member b (torsin b), KIF1C - kinesin family member 1c, PEX6 - peroxisomal biogenesis factor 6, ABCA5 - atp-binding cassette, sub-family a (abc1), member 5, EIF4A2 - eukaryotic tra…
GO:0044271	cellular nitrogen compound biosynthetic process	2.14e-06	0.000302	1.38	17947	2896	788	176	[MED29 - mediator complex subunit 29, IKBKAP - inhibitor of kappa light polypeptide gene enhancer in b-cells, kinase complex-associated protein, FOXK2 - forkhead box k2, NCBP1 - nuclear cap binding protein subunit 1, 80kda, DDX5 - dead (asp-glu-ala-asp) box helicase 5, HSF1 - heat shock transcription factor 1, HEXIM1 - hexamethylene bis-acetamide inducible 1, TSC22D4 - tsc22 domain family, member…
GO:0071840	cellular component organization or biogenesis	2.15e-06	0.0003	1.31	17947	4079	788	234	[NCBP1 - nuclear cap binding protein subunit 1, 80kda, HSF1 - heat shock transcription factor 1, CD2AP - cd2-associated protein, SF3A2 - splicing factor 3a, subunit 2, 66kda, HES1 - hairy and enhancer of split 1, (drosophila), TMED2 - transmembrane emp24 domain trafficking protein 2, TRIM28 - tripartite motif containing 28, PMAIP1 - phorbol-12-myristate-13-acetate-induced protein 1, SPG7 - spasti…
GO:0090150	establishment of protein localization to membrane	2.58e-06	0.000356	2.71	17947	227	788	27	[FLOT1 - flotillin 1, RPS25 - ribosomal protein s25, RPL18A - ribosomal protein l18a, RPS16 - ribosomal protein s16, RPS19 - ribosomal protein s19, RPL12 - ribosomal protein l12, ATP1B1 - atpase, na+/k+ transporting, beta 1 polypeptide, RPS11 - ribosomal protein s11, TMED2 - transmembrane emp24 domain trafficking protein 2, RPS9 - ribosomal protein s9, RPS15 - ribosomal protein s15, SPCS1 - signa…
GO:0006195	purine nucleotide catabolic process	2.61e-06	0.000356	1.98	17947	586	788	51	[HSPA1A - heat shock 70kda protein 1a, HSPA1B - heat shock 70kda protein 1b, DDX5 - dead (asp-glu-ala-asp) box helicase 5, KIF3C - kinesin family member 3c, RHOT2 - ras homolog family member t2, PNP - purine nucleoside phosphorylase, TOR1B - torsin family 1, member b (torsin b), KIF1C - kinesin family member 1c, PEX6 - peroxisomal biogenesis factor 6, ABCA5 - atp-binding cassette, sub-family a (a…
GO:0009143	nucleoside triphosphate catabolic process	2.61e-06	0.000353	2.01	17947	554	788	49	[HSPA1A - heat shock 70kda protein 1a, HSPA1B - heat shock 70kda protein 1b, DDX5 - dead (asp-glu-ala-asp) box helicase 5, KIF3C - kinesin family member 3c, RHOT2 - ras homolog family member t2, TOR1B - torsin family 1, member b (torsin b), KIF1C - kinesin family member 1c, PEX6 - peroxisomal biogenesis factor 6, ABCA5 - atp-binding cassette, sub-family a (abc1), member 5, EIF4A2 - eukaryotic tra…
GO:0006281	DNA repair	2.66e-06	0.000356	2.25	17947	384	788	38	[H2AFX - h2a histone family, member x, ERCC3 - excision repair cross-complementing rodent repair deficiency, complementation group 3, CRY1 - cryptochrome 1 (photolyase-like), MUS81 - mus81 structure-specific endonuclease subunit, UBC - ubiquitin c, EEPD1 - endonuclease/exonuclease/phosphatase family domain containing 1, DDB1 - damage-specific dna binding protein 1, 127kda, TRIM28 - tripartite mot…
GO:0009166	nucleotide catabolic process	2.71e-06	0.000359	1.96	17947	603	788	52	[HSPA1A - heat shock 70kda protein 1a, HSPA1B - heat shock 70kda protein 1b, DDX5 - dead (asp-glu-ala-asp) box helicase 5, KIF3C - kinesin family member 3c, RHOT2 - ras homolog family member t2, PNP - purine nucleoside phosphorylase, TOR1B - torsin family 1, member b (torsin b), KIF1C - kinesin family member 1c, PEX6 - peroxisomal biogenesis factor 6, ABCA5 - atp-binding cassette, sub-family a (a…
GO:0009154	purine ribonucleotide catabolic process	2.89e-06	0.000378	1.99	17947	572	788	50	[HSPA1A - heat shock 70kda protein 1a, HSPA1B - heat shock 70kda protein 1b, DDX5 - dead (asp-glu-ala-asp) box helicase 5, KIF3C - kinesin family member 3c, RHOT2 - ras homolog family member t2, TOR1B - torsin family 1, member b (torsin b), KIF1C - kinesin family member 1c, PEX6 - peroxisomal biogenesis factor 6, ABCA5 - atp-binding cassette, sub-family a (abc1), member 5, EIF4A2 - eukaryotic tra…
GO:0019058	viral life cycle	2.98e-06	0.000386	3.53	17947	116	788	18	[TGFB1 - transforming growth factor, beta 1, RPS2 - ribosomal protein s2, RPS25 - ribosomal protein s25, RPLP2 - ribosomal protein, large, p2, RPL18A - ribosomal protein l18a, RPS16 - ribosomal protein s16, UBC - ubiquitin c, RPL12 - ribosomal protein l12, RPS19 - ribosomal protein s19, RPL10A - ribosomal protein l10a, RPS11 - ribosomal protein s11, RPS9 - ribosomal protein s9, RPS15 - ribosomal …
GO:0009261	ribonucleotide catabolic process	3.03e-06	0.00039	1.99	17947	573	788	50	[HSPA1A - heat shock 70kda protein 1a, HSPA1B - heat shock 70kda protein 1b, DDX5 - dead (asp-glu-ala-asp) box helicase 5, KIF3C - kinesin family member 3c, RHOT2 - ras homolog family member t2, TOR1B - torsin family 1, member b (torsin b), KIF1C - kinesin family member 1c, PEX6 - peroxisomal biogenesis factor 6, ABCA5 - atp-binding cassette, sub-family a (abc1), member 5, EIF4A2 - eukaryotic tra…
GO:0006605	protein targeting	3.25e-06	0.000413	2.52	17947	271	788	30	[PMPCB - peptidase (mitochondrial processing) beta, RPS25 - ribosomal protein s25, RPL18A - ribosomal protein l18a, RPS16 - ribosomal protein s16, RPL12 - ribosomal protein l12, RPS19 - ribosomal protein s19, RPS11 - ribosomal protein s11, TIMM10B - translocase of inner mitochondrial membrane 10 homolog b (yeast), TMED2 - transmembrane emp24 domain trafficking protein 2, TIMM44 - translocase of i…
GO:0019083	viral transcription	3.33e-06	0.000419	4.07	17947	84	788	15	[RPS2 - ribosomal protein s2, RPS25 - ribosomal protein s25, RPLP2 - ribosomal protein, large, p2, RPL18A - ribosomal protein l18a, RPS16 - ribosomal protein s16, RPL12 - ribosomal protein l12, RPS19 - ribosomal protein s19, RPL10A - ribosomal protein l10a, RPS11 - ribosomal protein s11, RPS9 - ribosomal protein s9, RPS15 - ribosomal protein s15, RPS28 - ribosomal protein s28, RPS6 - ribosomal pr…
GO:0072523	purine-containing compound catabolic process	3.49e-06	0.000435	1.96	17947	592	788	51	[HSPA1A - heat shock 70kda protein 1a, HSPA1B - heat shock 70kda protein 1b, DDX5 - dead (asp-glu-ala-asp) box helicase 5, KIF3C - kinesin family member 3c, RHOT2 - ras homolog family member t2, PNP - purine nucleoside phosphorylase, TOR1B - torsin family 1, member b (torsin b), KIF1C - kinesin family member 1c, PEX6 - peroxisomal biogenesis factor 6, ABCA5 - atp-binding cassette, sub-family a (a…
GO:1901292	nucleoside phosphate catabolic process	3.62e-06	0.000447	1.94	17947	609	788	52	[HSPA1A - heat shock 70kda protein 1a, HSPA1B - heat shock 70kda protein 1b, DDX5 - dead (asp-glu-ala-asp) box helicase 5, KIF3C - kinesin family member 3c, RHOT2 - ras homolog family member t2, PNP - purine nucleoside phosphorylase, TOR1B - torsin family 1, member b (torsin b), KIF1C - kinesin family member 1c, PEX6 - peroxisomal biogenesis factor 6, ABCA5 - atp-binding cassette, sub-family a (a…
GO:0006200	ATP catabolic process	3.83e-06	0.000468	2.38	17947	316	788	33	[HSPA1A - heat shock 70kda protein 1a, HSPA1B - heat shock 70kda protein 1b, DDX5 - dead (asp-glu-ala-asp) box helicase 5, ERCC3 - excision repair cross-complementing rodent repair deficiency, complementation group 3, KIF3C - kinesin family member 3c, MYH9 - myosin, heavy chain 9, non-muscle, EIF4A3 - eukaryotic translation initiation factor 4a3, ATP13A3 - atpase type 13a3, TOR1B - torsin family …
GO:0006612	protein targeting to membrane	4.32e-06	0.000524	3.09	17947	155	788	21	[RPS2 - ribosomal protein s2, RPS25 - ribosomal protein s25, RPLP2 - ribosomal protein, large, p2, RPL18A - ribosomal protein l18a, RPS16 - ribosomal protein s16, SEC11C - sec11 homolog c (s. cerevisiae), RPL12 - ribosomal protein l12, RPS19 - ribosomal protein s19, RPL10A - ribosomal protein l10a, RPS11 - ribosomal protein s11, TMED2 - transmembrane emp24 domain trafficking protein 2, PRKCI - pr…
GO:0016568	chromatin modification	4.44e-06	0.000533	2.07	17947	485	788	44	[RTF1 - rtf1, paf1/rna polymerase ii complex component, homolog (s. cerevisiae), LRWD1 - leucine-rich repeats and wd repeat domain containing 1, SUPT6H - suppressor of ty 6 homolog (s. cerevisiae), KMT2D - lysine (k)-specific methyltransferase 2d, DDB1 - damage-specific dna binding protein 1, 127kda, HIRA - histone cell cycle regulator, ASXL1 - additional sex combs like 1 (drosophila), ING5 - inh…
GO:0006464	cellular protein modification process	4.7e-06	0.000558	1.43	17947	2259	788	142	[MYLIP - myosin regulatory light chain interacting protein, IKBKAP - inhibitor of kappa light polypeptide gene enhancer in b-cells, kinase complex-associated protein, DPM1 - dolichyl-phosphate mannosyltransferase polypeptide 1, catalytic subunit, CDC20 - cell division cycle 20, HSF1 - heat shock transcription factor 1, AREL1 - apoptosis resistant e3 ubiquitin protein ligase 1, STK35 - serine/thre…
GO:0036211	protein modification process	4.7e-06	0.000553	1.43	17947	2259	788	142	[MYLIP - myosin regulatory light chain interacting protein, IKBKAP - inhibitor of kappa light polypeptide gene enhancer in b-cells, kinase complex-associated protein, DPM1 - dolichyl-phosphate mannosyltransferase polypeptide 1, catalytic subunit, CDC20 - cell division cycle 20, HSF1 - heat shock transcription factor 1, AREL1 - apoptosis resistant e3 ubiquitin protein ligase 1, STK35 - serine/thre…
GO:0046434	organophosphate catabolic process	4.82e-06	0.000562	1.9	17947	648	788	54	[HSPA1A - heat shock 70kda protein 1a, HSPA1B - heat shock 70kda protein 1b, DDX5 - dead (asp-glu-ala-asp) box helicase 5, KIF3C - kinesin family member 3c, RHOT2 - ras homolog family member t2, PNP - purine nucleoside phosphorylase, TOR1B - torsin family 1, member b (torsin b), KIF1C - kinesin family member 1c, PEX6 - peroxisomal biogenesis factor 6, ABCA5 - atp-binding cassette, sub-family a (a…
GO:0019637	organophosphate metabolic process	4.84e-06	0.00056	1.62	17947	1222	788	87	[UQCRC2 - ubiquinol-cytochrome c reductase core protein ii, HSPA1A - heat shock 70kda protein 1a, HSPA1B - heat shock 70kda protein 1b, DPM1 - dolichyl-phosphate mannosyltransferase polypeptide 1, catalytic subunit, DDX5 - dead (asp-glu-ala-asp) box helicase 5, UGGT2 - udp-glucose glycoprotein glucosyltransferase 2, TK1 - thymidine kinase 1, soluble, KIF3C - kinesin family member 3c, FABP5 - fatt…
GO:0043241	protein complex disassembly	5e-06	0.000573	3.28	17947	132	788	19	[SMARCC1 - swi/snf related, matrix associated, actin dependent regulator of chromatin, subfamily c, member 1, ICT1 - immature colon carcinoma transcript 1, DDIT4 - dna-damage-inducible transcript 4, SMARCD2 - swi/snf related, matrix associated, actin dependent regulator of chromatin, subfamily d, member 2, RPS2 - ribosomal protein s2, RPS25 - ribosomal protein s25, RPLP2 - ribosomal protein, larg…
GO:0009169	purine ribonucleoside monophosphate catabolic process	5.01e-06	0.00057	2.35	17947	320	788	33	[HSPA1A - heat shock 70kda protein 1a, HSPA1B - heat shock 70kda protein 1b, DDX5 - dead (asp-glu-ala-asp) box helicase 5, ERCC3 - excision repair cross-complementing rodent repair deficiency, complementation group 3, KIF3C - kinesin family member 3c, MYH9 - myosin, heavy chain 9, non-muscle, EIF4A3 - eukaryotic translation initiation factor 4a3, ATP13A3 - atpase type 13a3, TOR1B - torsin family …
GO:0009158	ribonucleoside monophosphate catabolic process	5.01e-06	0.000565	2.35	17947	320	788	33	[HSPA1A - heat shock 70kda protein 1a, HSPA1B - heat shock 70kda protein 1b, DDX5 - dead (asp-glu-ala-asp) box helicase 5, ERCC3 - excision repair cross-complementing rodent repair deficiency, complementation group 3, KIF3C - kinesin family member 3c, MYH9 - myosin, heavy chain 9, non-muscle, EIF4A3 - eukaryotic translation initiation factor 4a3, ATP13A3 - atpase type 13a3, TOR1B - torsin family …
GO:0006259	DNA metabolic process	5.12e-06	0.000572	1.84	17947	716	788	58	[LRWD1 - leucine-rich repeats and wd repeat domain containing 1, TK1 - thymidine kinase 1, soluble, MUS81 - mus81 structure-specific endonuclease subunit, EEPD1 - endonuclease/exonuclease/phosphatase family domain containing 1, CDC34 - cell division cycle 34, APOBEC3C - apolipoprotein b mrna editing enzyme, catalytic polypeptide-like 3c, DDB1 - damage-specific dna binding protein 1, 127kda, TRIM2…
GO:1902580	single-organism cellular localization	5.2e-06	0.000576	2.05	17947	488	788	44	[RANBP2 - ran binding protein 2, PMPCB - peptidase (mitochondrial processing) beta, RPS25 - ribosomal protein s25, JUN - jun proto-oncogene, RPL18A - ribosomal protein l18a, RPS16 - ribosomal protein s16, ATP1B3 - atpase, na+/k+ transporting, beta 3 polypeptide, RPS19 - ribosomal protein s19, RPL12 - ribosomal protein l12, ATP1B1 - atpase, na+/k+ transporting, beta 1 polypeptide, HES1 - hairy and…
GO:0009128	purine nucleoside monophosphate catabolic process	5.36e-06	0.000588	2.34	17947	321	788	33	[HSPA1A - heat shock 70kda protein 1a, HSPA1B - heat shock 70kda protein 1b, DDX5 - dead (asp-glu-ala-asp) box helicase 5, ERCC3 - excision repair cross-complementing rodent repair deficiency, complementation group 3, KIF3C - kinesin family member 3c, MYH9 - myosin, heavy chain 9, non-muscle, EIF4A3 - eukaryotic translation initiation factor 4a3, ATP13A3 - atpase type 13a3, TOR1B - torsin family …
GO:0016043	cellular component organization	5.57e-06	0.000606	1.29	17947	4047	788	230	[NCBP1 - nuclear cap binding protein subunit 1, 80kda, HSF1 - heat shock transcription factor 1, CD2AP - cd2-associated protein, SF3A2 - splicing factor 3a, subunit 2, 66kda, HES1 - hairy and enhancer of split 1, (drosophila), TMED2 - transmembrane emp24 domain trafficking protein 2, TRIM28 - tripartite motif containing 28, PMAIP1 - phorbol-12-myristate-13-acetate-induced protein 1, SPG7 - spasti…
GO:0006368	transcription elongation from RNA polymerase II promoter	5.76e-06	0.000621	4.42	17947	67	788	13	[IKBKAP - inhibitor of kappa light polypeptide gene enhancer in b-cells, kinase complex-associated protein, NCBP1 - nuclear cap binding protein subunit 1, 80kda, ERCC3 - excision repair cross-complementing rodent repair deficiency, complementation group 3, POLR2J - polymerase (rna) ii (dna directed) polypeptide j, 13.3kda, NELFA - negative elongation factor complex member a, GTF2F1 - general tran…
GO:0070727	cellular macromolecule localization	5.87e-06	0.000628	1.93	17947	603	788	51	[RPL18A - ribosomal protein l18a, ATP1B3 - atpase, na+/k+ transporting, beta 3 polypeptide, RPL12 - ribosomal protein l12, ATP1B1 - atpase, na+/k+ transporting, beta 1 polypeptide, HES1 - hairy and enhancer of split 1, (drosophila), TIMM10B - translocase of inner mitochondrial membrane 10 homolog b (yeast), TMED2 - transmembrane emp24 domain trafficking protein 2, TIMM44 - translocase of inner mi…
GO:0009125	nucleoside monophosphate catabolic process	6.12e-06	0.000649	2.33	17947	323	788	33	[HSPA1A - heat shock 70kda protein 1a, HSPA1B - heat shock 70kda protein 1b, DDX5 - dead (asp-glu-ala-asp) box helicase 5, ERCC3 - excision repair cross-complementing rodent repair deficiency, complementation group 3, KIF3C - kinesin family member 3c, MYH9 - myosin, heavy chain 9, non-muscle, EIF4A3 - eukaryotic translation initiation factor 4a3, ATP13A3 - atpase type 13a3, TOR1B - torsin family …
GO:0043412	macromolecule modification	6.13e-06	0.000645	1.41	17947	2388	788	148	[MYLIP - myosin regulatory light chain interacting protein, IKBKAP - inhibitor of kappa light polypeptide gene enhancer in b-cells, kinase complex-associated protein, DPM1 - dolichyl-phosphate mannosyltransferase polypeptide 1, catalytic subunit, CDC20 - cell division cycle 20, HSF1 - heat shock transcription factor 1, AREL1 - apoptosis resistant e3 ubiquitin protein ligase 1, STK35 - serine/thre…
GO:0006325	chromatin organization	6.25e-06	0.000652	1.94	17947	588	788	50	[IKBKAP - inhibitor of kappa light polypeptide gene enhancer in b-cells, kinase complex-associated protein, LRWD1 - leucine-rich repeats and wd repeat domain containing 1, SUPT6H - suppressor of ty 6 homolog (s. cerevisiae), DDB1 - damage-specific dna binding protein 1, 127kda, ATM - ataxia telangiectasia mutated, SIRT7 - sirtuin 7, DR1 - down-regulator of transcription 1, tbp-binding (negative c…
GO:0009205	purine ribonucleoside triphosphate metabolic process	6.74e-06	0.000698	1.92	17947	606	788	51	[HSPA1A - heat shock 70kda protein 1a, UQCRC2 - ubiquinol-cytochrome c reductase core protein ii, HSPA1B - heat shock 70kda protein 1b, DDX5 - dead (asp-glu-ala-asp) box helicase 5, KIF3C - kinesin family member 3c, RHOT2 - ras homolog family member t2, TOR1B - torsin family 1, member b (torsin b), KIF1C - kinesin family member 1c, PEX6 - peroxisomal biogenesis factor 6, ABCA5 - atp-binding casse…
GO:0006354	DNA-templated transcription, elongation	8.06e-06	0.000828	3.8	17947	90	788	15	[IKBKAP - inhibitor of kappa light polypeptide gene enhancer in b-cells, kinase complex-associated protein, NCBP1 - nuclear cap binding protein subunit 1, 80kda, ERCC3 - excision repair cross-complementing rodent repair deficiency, complementation group 3, POLR2J - polymerase (rna) ii (dna directed) polypeptide j, 13.3kda, NELFA - negative elongation factor complex member a, GTF2F1 - general tran…
GO:1901657	glycosyl compound metabolic process	8.13e-06	0.000829	1.81	17947	744	788	59	[HSPA1A - heat shock 70kda protein 1a, UQCRC2 - ubiquinol-cytochrome c reductase core protein ii, HSPA1B - heat shock 70kda protein 1b, DDX5 - dead (asp-glu-ala-asp) box helicase 5, TK1 - thymidine kinase 1, soluble, KIF3C - kinesin family member 3c, MTHFR - methylenetetrahydrofolate reductase (nad(p)h), APOBEC3C - apolipoprotein b mrna editing enzyme, catalytic polypeptide-like 3c, RHOT2 - ras h…
GO:0006974	cellular response to DNA damage stimulus	8.65e-06	0.000875	1.89	17947	628	788	52	[MUS81 - mus81 structure-specific endonuclease subunit, EEPD1 - endonuclease/exonuclease/phosphatase family domain containing 1, DDB1 - damage-specific dna binding protein 1, 127kda, PMAIP1 - phorbol-12-myristate-13-acetate-induced protein 1, TRIM28 - tripartite motif containing 28, ATM - ataxia telangiectasia mutated, SLC30A9 - solute carrier family 30 (zinc transporter), member 9, RPA1 - replic…
GO:0006413	translational initiation	8.69e-06	0.000871	3.16	17947	137	788	19	[EIF4A2 - eukaryotic translation initiation factor 4a2, RPS2 - ribosomal protein s2, RPS25 - ribosomal protein s25, RPLP2 - ribosomal protein, large, p2, RPL18A - ribosomal protein l18a, RPS16 - ribosomal protein s16, PABPC1 - poly(a) binding protein, cytoplasmic 1, RPL12 - ribosomal protein l12, RPS19 - ribosomal protein s19, RPL10A - ribosomal protein l10a, RPS11 - ribosomal protein s11, RPS9 -…
GO:0009199	ribonucleoside triphosphate metabolic process	8.86e-06	0.000882	1.9	17947	612	788	51	[HSPA1A - heat shock 70kda protein 1a, UQCRC2 - ubiquinol-cytochrome c reductase core protein ii, HSPA1B - heat shock 70kda protein 1b, DDX5 - dead (asp-glu-ala-asp) box helicase 5, KIF3C - kinesin family member 3c, RHOT2 - ras homolog family member t2, TOR1B - torsin family 1, member b (torsin b), KIF1C - kinesin family member 1c, PEX6 - peroxisomal biogenesis factor 6, ABCA5 - atp-binding casse…
GO:0009144	purine nucleoside triphosphate metabolic process	8.86e-06	0.000875	1.9	17947	612	788	51	[HSPA1A - heat shock 70kda protein 1a, UQCRC2 - ubiquinol-cytochrome c reductase core protein ii, HSPA1B - heat shock 70kda protein 1b, DDX5 - dead (asp-glu-ala-asp) box helicase 5, KIF3C - kinesin family member 3c, RHOT2 - ras homolog family member t2, TOR1B - torsin family 1, member b (torsin b), KIF1C - kinesin family member 1c, PEX6 - peroxisomal biogenesis factor 6, ABCA5 - atp-binding casse…
GO:0046128	purine ribonucleoside metabolic process	9.03e-06	0.000885	1.84	17947	679	788	55	[HSPA1A - heat shock 70kda protein 1a, UQCRC2 - ubiquinol-cytochrome c reductase core protein ii, HSPA1B - heat shock 70kda protein 1b, DDX5 - dead (asp-glu-ala-asp) box helicase 5, KIF3C - kinesin family member 3c, MTHFR - methylenetetrahydrofolate reductase (nad(p)h), RHOT2 - ras homolog family member t2, PNP - purine nucleoside phosphorylase, TOR1B - torsin family 1, member b (torsin b), KIF1C…
GO:0022402	cell cycle process	9.85e-06	0.000958	1.69	17947	957	788	71	[RAB11FIP3 - rab11 family interacting protein 3 (class ii), CDC20 - cell division cycle 20, TUBGCP6 - tubulin, gamma complex associated protein 6, CD2AP - cd2-associated protein, CDC34 - cell division cycle 34, SPAG5 - sperm associated antigen 5, PRCC - papillary renal cell carcinoma (translocation-associated), FBXW5 - f-box and wd repeat domain containing 5, ATM - ataxia telangiectasia mutated, …
GO:0034613	cellular protein localization	9.91e-06	0.000957	1.9	17947	598	788	50	[RPL18A - ribosomal protein l18a, ATP1B3 - atpase, na+/k+ transporting, beta 3 polypeptide, RPL12 - ribosomal protein l12, ATP1B1 - atpase, na+/k+ transporting, beta 1 polypeptide, HES1 - hairy and enhancer of split 1, (drosophila), TIMM10B - translocase of inner mitochondrial membrane 10 homolog b (yeast), TMED2 - transmembrane emp24 domain trafficking protein 2, TIMM44 - translocase of inner mi…
GO:0042278	purine nucleoside metabolic process	1.03e-05	0.000983	1.84	17947	682	788	55	[HSPA1A - heat shock 70kda protein 1a, UQCRC2 - ubiquinol-cytochrome c reductase core protein ii, HSPA1B - heat shock 70kda protein 1b, DDX5 - dead (asp-glu-ala-asp) box helicase 5, KIF3C - kinesin family member 3c, MTHFR - methylenetetrahydrofolate reductase (nad(p)h), RHOT2 - ras homolog family member t2, PNP - purine nucleoside phosphorylase, TOR1B - torsin family 1, member b (torsin b), KIF1C…
GO:0048524	positive regulation of viral process	1.04e-05	0.000991	3.94	17947	81	788	14	[NCBP1 - nuclear cap binding protein subunit 1, 80kda, ERCC3 - excision repair cross-complementing rodent repair deficiency, complementation group 3, POLR2J - polymerase (rna) ii (dna directed) polypeptide j, 13.3kda, JUN - jun proto-oncogene, NELFA - negative elongation factor complex member a, GTF2F1 - general transcription factor iif, polypeptide 1, 74kda, SSRP1 - structure specific recognitio…
GO:0060255	regulation of macromolecule metabolic process	1.05e-05	0.000989	1.25	17947	5012	788	274	[HSPA1A - heat shock 70kda protein 1a, MED29 - mediator complex subunit 29, HSPA1B - heat shock 70kda protein 1b, MYLIP - myosin regulatory light chain interacting protein, NCBP1 - nuclear cap binding protein subunit 1, 80kda, HSF1 - heat shock transcription factor 1, NCL - nucleolin, CREG1 - cellular repressor of e1a-stimulated genes 1, CDKN2AIP - cdkn2a interacting protein, HNRNPA0 - heterogene…
GO:0061024	membrane organization	1.11e-05	0.00104	1.84	17947	667	788	54	[RPL18A - ribosomal protein l18a, ATP1B3 - atpase, na+/k+ transporting, beta 3 polypeptide, RPL12 - ribosomal protein l12, ATP1B1 - atpase, na+/k+ transporting, beta 1 polypeptide, RHOT2 - ras homolog family member t2, TMED2 - transmembrane emp24 domain trafficking protein 2, PMAIP1 - phorbol-12-myristate-13-acetate-induced protein 1, TOR1B - torsin family 1, member b (torsin b), YWHAQ - tyrosine…
GO:0050792	regulation of viral process	1.13e-05	0.00106	3	17947	152	788	20	[NCBP1 - nuclear cap binding protein subunit 1, 80kda, DDX5 - dead (asp-glu-ala-asp) box helicase 5, ERCC3 - excision repair cross-complementing rodent repair deficiency, complementation group 3, POLR2J - polymerase (rna) ii (dna directed) polypeptide j, 13.3kda, JUN - jun proto-oncogene, NELFA - negative elongation factor complex member a, APOBEC3C - apolipoprotein b mrna editing enzyme, catalyt…
GO:0046034	ATP metabolic process	1.23e-05	0.00113	2.19	17947	364	788	35	[UQCRC2 - ubiquinol-cytochrome c reductase core protein ii, HSPA1A - heat shock 70kda protein 1a, HSPA1B - heat shock 70kda protein 1b, DDX5 - dead (asp-glu-ala-asp) box helicase 5, ERCC3 - excision repair cross-complementing rodent repair deficiency, complementation group 3, KIF3C - kinesin family member 3c, MYH9 - myosin, heavy chain 9, non-muscle, EIF4A3 - eukaryotic translation initiation fac…
GO:0009119	ribonucleoside metabolic process	1.27e-05	0.00116	1.81	17947	704	788	56	[HSPA1A - heat shock 70kda protein 1a, UQCRC2 - ubiquinol-cytochrome c reductase core protein ii, HSPA1B - heat shock 70kda protein 1b, DDX5 - dead (asp-glu-ala-asp) box helicase 5, KIF3C - kinesin family member 3c, MTHFR - methylenetetrahydrofolate reductase (nad(p)h), APOBEC3C - apolipoprotein b mrna editing enzyme, catalytic polypeptide-like 3c, RHOT2 - ras homolog family member t2, PNP - puri…
GO:0032984	macromolecular complex disassembly	1.47e-05	0.00134	3.05	17947	142	788	19	[SMARCC1 - swi/snf related, matrix associated, actin dependent regulator of chromatin, subfamily c, member 1, ICT1 - immature colon carcinoma transcript 1, DDIT4 - dna-damage-inducible transcript 4, SMARCD2 - swi/snf related, matrix associated, actin dependent regulator of chromatin, subfamily d, member 2, RPS2 - ribosomal protein s2, RPS25 - ribosomal protein s25, RPLP2 - ribosomal protein, larg…
GO:0009116	nucleoside metabolic process	1.55e-05	0.0014	1.79	17947	726	788	57	[HSPA1A - heat shock 70kda protein 1a, UQCRC2 - ubiquinol-cytochrome c reductase core protein ii, HSPA1B - heat shock 70kda protein 1b, DDX5 - dead (asp-glu-ala-asp) box helicase 5, TK1 - thymidine kinase 1, soluble, KIF3C - kinesin family member 3c, MTHFR - methylenetetrahydrofolate reductase (nad(p)h), APOBEC3C - apolipoprotein b mrna editing enzyme, catalytic polypeptide-like 3c, RHOT2 - ras h…
GO:0009117	nucleotide metabolic process	1.62e-05	0.00145	1.7	17947	883	788	66	[UQCRC2 - ubiquinol-cytochrome c reductase core protein ii, HSPA1A - heat shock 70kda protein 1a, HSPA1B - heat shock 70kda protein 1b, DPM1 - dolichyl-phosphate mannosyltransferase polypeptide 1, catalytic subunit, DDX5 - dead (asp-glu-ala-asp) box helicase 5, UGGT2 - udp-glucose glycoprotein glucosyltransferase 2, TK1 - thymidine kinase 1, soluble, KIF3C - kinesin family member 3c, RHOT2 - ras …
GO:0008219	cell death	1.64e-05	0.00147	1.69	17947	901	788	67	[AREL1 - apoptosis resistant e3 ubiquitin protein ligase 1, TNFRSF10A - tumor necrosis factor receptor superfamily, member 10a, FAF1 - fas (tnfrsf6) associated factor 1, PMAIP1 - phorbol-12-myristate-13-acetate-induced protein 1, SPG7 - spastic paraplegia 7 (pure and complicated autosomal recessive), ATM - ataxia telangiectasia mutated, RMDN3 - regulator of microtubule dynamics 3, LGALS1 - lectin…
GO:0006364	rRNA processing	1.72e-05	0.00152	3.25	17947	119	788	17	[RRP9 - ribosomal rna processing 9, small subunit (ssu) processome component, homolog (yeast), BYSL - bystin-like, RPS16 - ribosomal protein s16, CHD7 - chromodomain helicase dna binding protein 7, GEMIN4 - gem (nuclear organelle) associated protein 4, RPS19 - ribosomal protein s19, RRP1B - ribosomal rna processing 1b, EIF4A3 - eukaryotic translation initiation factor 4a3, BOP1 - block of prolife…
GO:0051704	multi-organism process	1.76e-05	0.00154	1.58	17947	1227	788	85	[HSPA1A - heat shock 70kda protein 1a, HSPA1B - heat shock 70kda protein 1b, NCBP1 - nuclear cap binding protein subunit 1, 80kda, NLRC5 - nlr family, card domain containing 5, RPL18A - ribosomal protein l18a, KCTD5 - potassium channel tetramerization domain containing 5, RPL12 - ribosomal protein l12, SUPT6H - suppressor of ty 6 homolog (s. cerevisiae), GTF2F1 - general transcription factor iif,…
GO:0055086	nucleobase-containing small molecule metabolic process	1.87e-05	0.00163	1.67	17947	940	788	69	[UQCRC2 - ubiquinol-cytochrome c reductase core protein ii, HSPA1A - heat shock 70kda protein 1a, HSPA1B - heat shock 70kda protein 1b, DPM1 - dolichyl-phosphate mannosyltransferase polypeptide 1, catalytic subunit, DDX5 - dead (asp-glu-ala-asp) box helicase 5, UGGT2 - udp-glucose glycoprotein glucosyltransferase 2, TK1 - thymidine kinase 1, soluble, KIF3C - kinesin family member 3c, MTHFR - meth…
GO:0006753	nucleoside phosphate metabolic process	1.93e-05	0.00168	1.69	17947	888	788	66	[UQCRC2 - ubiquinol-cytochrome c reductase core protein ii, HSPA1A - heat shock 70kda protein 1a, DPM1 - dolichyl-phosphate mannosyltransferase polypeptide 1, catalytic subunit, HSPA1B - heat shock 70kda protein 1b, DDX5 - dead (asp-glu-ala-asp) box helicase 5, UGGT2 - udp-glucose glycoprotein glucosyltransferase 2, TK1 - thymidine kinase 1, soluble, KIF3C - kinesin family member 3c, RHOT2 - ras …
GO:0016265	death	1.96e-05	0.00169	1.68	17947	906	788	67	[AREL1 - apoptosis resistant e3 ubiquitin protein ligase 1, TNFRSF10A - tumor necrosis factor receptor superfamily, member 10a, FAF1 - fas (tnfrsf6) associated factor 1, PMAIP1 - phorbol-12-myristate-13-acetate-induced protein 1, SPG7 - spastic paraplegia 7 (pure and complicated autosomal recessive), ATM - ataxia telangiectasia mutated, RMDN3 - regulator of microtubule dynamics 3, LGALS1 - lectin…
GO:0009141	nucleoside triphosphate metabolic process	2.03e-05	0.00174	1.84	17947	631	788	51	[HSPA1A - heat shock 70kda protein 1a, UQCRC2 - ubiquinol-cytochrome c reductase core protein ii, HSPA1B - heat shock 70kda protein 1b, DDX5 - dead (asp-glu-ala-asp) box helicase 5, KIF3C - kinesin family member 3c, RHOT2 - ras homolog family member t2, TOR1B - torsin family 1, member b (torsin b), KIF1C - kinesin family member 1c, PEX6 - peroxisomal biogenesis factor 6, ABCA5 - atp-binding casse…
GO:0031323	regulation of cellular metabolic process	2.15e-05	0.00183	1.22	17947	5552	788	297	[HSPA1A - heat shock 70kda protein 1a, MED29 - mediator complex subunit 29, HSPA1B - heat shock 70kda protein 1b, MYLIP - myosin regulatory light chain interacting protein, NCBP1 - nuclear cap binding protein subunit 1, 80kda, HSF1 - heat shock transcription factor 1, NCL - nucleolin, CREG1 - cellular repressor of e1a-stimulated genes 1, GDI1 - gdp dissociation inhibitor 1, TSC22D4 - tsc22 domain…
GO:0022618	ribonucleoprotein complex assembly	2.32e-05	0.00196	3.06	17947	134	788	18	[DYNC1H1 - dynein, cytoplasmic 1, heavy chain 1, SRSF9 - serine/arginine-rich splicing factor 9, NCBP1 - nuclear cap binding protein subunit 1, 80kda, TSR1 - tsr1, 20s rrna accumulation, homolog (s. cerevisiae), RPS25 - ribosomal protein s25, LIMD1 - lim domains containing 1, ATXN2 - ataxin 2, SART1 - squamous cell carcinoma antigen recognized by t cells, PRPF6 - pre-mrna processing factor 6, GEM…
GO:0006352	DNA-templated transcription, initiation	2.88e-05	0.00241	2.53	17947	216	788	24	[MED26 - mediator complex subunit 26, RTF1 - rtf1, paf1/rna polymerase ii complex component, homolog (s. cerevisiae), SMARCA5 - swi/snf related, matrix associated, actin dependent regulator of chromatin, subfamily a, member 5, SKI - v-ski avian sarcoma viral oncogene homolog, SMURF2 - smad specific e3 ubiquitin protein ligase 2, ERCC3 - excision repair cross-complementing rodent repair deficiency…
GO:0043902	positive regulation of multi-organism process	2.97e-05	0.00248	3.12	17947	124	788	17	[NCBP1 - nuclear cap binding protein subunit 1, 80kda, ERCC3 - excision repair cross-complementing rodent repair deficiency, complementation group 3, POLR2J - polymerase (rna) ii (dna directed) polypeptide j, 13.3kda, JUN - jun proto-oncogene, NELFA - negative elongation factor complex member a, GTF2F1 - general transcription factor iif, polypeptide 1, 74kda, SSRP1 - structure specific recognitio…
GO:0006283	transcription-coupled nucleotide-excision repair	2.97e-05	0.00246	4.85	17947	47	788	10	[POLE - polymerase (dna directed), epsilon, catalytic subunit, ERCC3 - excision repair cross-complementing rodent repair deficiency, complementation group 3, POLR2J - polymerase (rna) ii (dna directed) polypeptide j, 13.3kda, XAB2 - xpa binding protein 2, POLR2E - polymerase (rna) ii (dna directed) polypeptide e, 25kda, POLR2C - polymerase (rna) ii (dna directed) polypeptide c, 33kda, POLR2B - po…
GO:0022411	cellular component disassembly	3.03e-05	0.0025	2.15	17947	349	788	33	[NUP188 - nucleoporin 188kda, DDIT4 - dna-damage-inducible transcript 4, FLOT1 - flotillin 1, RANBP2 - ran binding protein 2, PLK3 - polo-like kinase 3, RPS25 - ribosomal protein s25, RPL18A - ribosomal protein l18a, RPS16 - ribosomal protein s16, ADAM17 - adam metallopeptidase domain 17, RPL12 - ribosomal protein l12, RPS19 - ribosomal protein s19, RPS11 - ribosomal protein s11, RPS9 - ribosomal…
GO:0016072	rRNA metabolic process	3.3e-05	0.0027	3.1	17947	125	788	17	[RRP9 - ribosomal rna processing 9, small subunit (ssu) processome component, homolog (yeast), BYSL - bystin-like, RPS16 - ribosomal protein s16, CHD7 - chromodomain helicase dna binding protein 7, GEMIN4 - gem (nuclear organelle) associated protein 4, RPS19 - ribosomal protein s19, RRP1B - ribosomal rna processing 1b, EIF4A3 - eukaryotic translation initiation factor 4a3, BOP1 - block of prolife…
GO:0043624	cellular protein complex disassembly	3.38e-05	0.00275	3.22	17947	113	788	16	[ICT1 - immature colon carcinoma transcript 1, RPS2 - ribosomal protein s2, RPS25 - ribosomal protein s25, RPLP2 - ribosomal protein, large, p2, RPL18A - ribosomal protein l18a, RPS16 - ribosomal protein s16, RPL12 - ribosomal protein l12, RPS19 - ribosomal protein s19, RPL10A - ribosomal protein l10a, RPS11 - ribosomal protein s11, RPS9 - ribosomal protein s9, RPS15 - ribosomal protein s15, RPS2…
GO:0006370	7-methylguanosine mRNA capping	4.27e-05	0.00345	5.88	17947	31	788	8	[GTF2F1 - general transcription factor iif, polypeptide 1, 74kda, NCBP1 - nuclear cap binding protein subunit 1, 80kda, ERCC3 - excision repair cross-complementing rodent repair deficiency, complementation group 3, POLR2J - polymerase (rna) ii (dna directed) polypeptide j, 13.3kda, POLR2E - polymerase (rna) ii (dna directed) polypeptide e, 25kda, POLR2C - polymerase (rna) ii (dna directed) polype…
GO:0044710	single-organism metabolic process	4.56e-05	0.00366	1.25	17947	4317	788	237	[HSPA1A - heat shock 70kda protein 1a, DPM1 - dolichyl-phosphate mannosyltransferase polypeptide 1, catalytic subunit, HSPA1B - heat shock 70kda protein 1b, CREG1 - cellular repressor of e1a-stimulated genes 1, NDUFA6 - nadh dehydrogenase (ubiquinone) 1 alpha subcomplex, 6, 14kda, SCAP - srebf chaperone, TRIM28 - tripartite motif containing 28, NAGA - n-acetylgalactosaminidase, alpha-, LPCAT3 - l…
GO:0071826	ribonucleoprotein complex subunit organization	4.63e-05	0.00369	2.91	17947	141	788	18	[DYNC1H1 - dynein, cytoplasmic 1, heavy chain 1, SRSF9 - serine/arginine-rich splicing factor 9, NCBP1 - nuclear cap binding protein subunit 1, 80kda, TSR1 - tsr1, 20s rrna accumulation, homolog (s. cerevisiae), RPS25 - ribosomal protein s25, LIMD1 - lim domains containing 1, ATXN2 - ataxin 2, SART1 - squamous cell carcinoma antigen recognized by t cells, PRPF6 - pre-mrna processing factor 6, GEM…
GO:0009167	purine ribonucleoside monophosphate metabolic process	4.69e-05	0.00372	2.05	17947	388	788	35	[HSPA1A - heat shock 70kda protein 1a, UQCRC2 - ubiquinol-cytochrome c reductase core protein ii, HSPA1B - heat shock 70kda protein 1b, DDX5 - dead (asp-glu-ala-asp) box helicase 5, ERCC3 - excision repair cross-complementing rodent repair deficiency, complementation group 3, KIF3C - kinesin family member 3c, MYH9 - myosin, heavy chain 9, non-muscle, EIF4A3 - eukaryotic translation initiation fac…
GO:0006406	mRNA export from nucleus	4.81e-05	0.00379	3.9	17947	70	788	12	[ZC3H3 - zinc finger ccch-type containing 3, SRSF9 - serine/arginine-rich splicing factor 9, NCBP1 - nuclear cap binding protein subunit 1, 80kda, NUP214 - nucleoporin 214kda, SMG6 - smg6 nonsense mediated mrna decay factor, SMG1 - smg1 phosphatidylinositol 3-kinase-related kinase, SRRM1 - serine/arginine repetitive matrix 1, THOC2 - tho complex 2, CPSF1 - cleavage and polyadenylation specific fa…
GO:0009126	purine nucleoside monophosphate metabolic process	4.94e-05	0.00387	2.05	17947	389	788	35	[HSPA1A - heat shock 70kda protein 1a, UQCRC2 - ubiquinol-cytochrome c reductase core protein ii, HSPA1B - heat shock 70kda protein 1b, DDX5 - dead (asp-glu-ala-asp) box helicase 5, ERCC3 - excision repair cross-complementing rodent repair deficiency, complementation group 3, KIF3C - kinesin family member 3c, MYH9 - myosin, heavy chain 9, non-muscle, EIF4A3 - eukaryotic translation initiation fac…
GO:0036260	RNA capping	5.48e-05	0.00427	5.69	17947	32	788	8	[GTF2F1 - general transcription factor iif, polypeptide 1, 74kda, NCBP1 - nuclear cap binding protein subunit 1, 80kda, ERCC3 - excision repair cross-complementing rodent repair deficiency, complementation group 3, POLR2J - polymerase (rna) ii (dna directed) polypeptide j, 13.3kda, POLR2E - polymerase (rna) ii (dna directed) polypeptide e, 25kda, POLR2C - polymerase (rna) ii (dna directed) polype…
GO:0009452	7-methylguanosine RNA capping	5.48e-05	0.00424	5.69	17947	32	788	8	[GTF2F1 - general transcription factor iif, polypeptide 1, 74kda, NCBP1 - nuclear cap binding protein subunit 1, 80kda, ERCC3 - excision repair cross-complementing rodent repair deficiency, complementation group 3, POLR2J - polymerase (rna) ii (dna directed) polypeptide j, 13.3kda, POLR2E - polymerase (rna) ii (dna directed) polypeptide e, 25kda, POLR2C - polymerase (rna) ii (dna directed) polype…
GO:0009150	purine ribonucleotide metabolic process	6.59e-05	0.00507	1.73	17947	712	788	54	[HSPA1A - heat shock 70kda protein 1a, UQCRC2 - ubiquinol-cytochrome c reductase core protein ii, HSPA1B - heat shock 70kda protein 1b, DDX5 - dead (asp-glu-ala-asp) box helicase 5, KIF3C - kinesin family member 3c, RHOT2 - ras homolog family member t2, TOR1B - torsin family 1, member b (torsin b), KIF1C - kinesin family member 1c, PEX6 - peroxisomal biogenesis factor 6, ABCA5 - atp-binding casse…
GO:0019222	regulation of metabolic process	6.7e-05	0.00512	1.19	17947	5978	788	313	[HSPA1A - heat shock 70kda protein 1a, MED29 - mediator complex subunit 29, HSPA1B - heat shock 70kda protein 1b, MYLIP - myosin regulatory light chain interacting protein, NCBP1 - nuclear cap binding protein subunit 1, 80kda, HSF1 - heat shock transcription factor 1, NCL - nucleolin, CREG1 - cellular repressor of e1a-stimulated genes 1, CDKN2AIP - cdkn2a interacting protein, HNRNPA0 - heterogene…
GO:0031124	mRNA 3'-end processing	7.14e-05	0.00543	3.52	17947	84	788	13	[TNKS1BP1 - tankyrase 1 binding protein 1, 182kda, SRSF9 - serine/arginine-rich splicing factor 9, EIF4A2 - eukaryotic translation initiation factor 4a2, NCBP1 - nuclear cap binding protein subunit 1, 80kda, PCF11 - pcf11 cleavage and polyadenylation factor subunit, ZFP36 - zfp36 ring finger protein, SRRM1 - serine/arginine repetitive matrix 1, PABPC1 - poly(a) binding protein, cytoplasmic 1, ALY…
GO:0009987	cellular process	7.33e-05	0.00553	1.08	17947	13200	788	625	[MED29 - mediator complex subunit 29, MEX3C - mex-3 rna binding family member c, ZCCHC8 - zinc finger, cchc domain containing 8, RNPC3 - rna-binding region (rnp1, rrm) containing 3, AAMP - angio-associated, migratory cell protein, PDIA4 - protein disulfide isomerase family a, member 4, HNRNPA0 - heterogeneous nuclear ribonucleoprotein a0, GDI1 - gdp dissociation inhibitor 1, CD2AP - cd2-associate…
GO:0072657	protein localization to membrane	7.35e-05	0.00552	2.25	17947	273	788	27	[RPS25 - ribosomal protein s25, RPL18A - ribosomal protein l18a, RPS16 - ribosomal protein s16, ATP1B3 - atpase, na+/k+ transporting, beta 3 polypeptide, RPS19 - ribosomal protein s19, RPL12 - ribosomal protein l12, ATP1B1 - atpase, na+/k+ transporting, beta 1 polypeptide, RPS11 - ribosomal protein s11, TMED2 - transmembrane emp24 domain trafficking protein 2, RPS9 - ribosomal protein s9, RPS15 -…
GO:0009123	nucleoside monophosphate metabolic process	7.46e-05	0.00557	1.99	17947	413	788	36	[HSPA1A - heat shock 70kda protein 1a, UQCRC2 - ubiquinol-cytochrome c reductase core protein ii, HSPA1B - heat shock 70kda protein 1b, DDX5 - dead (asp-glu-ala-asp) box helicase 5, ERCC3 - excision repair cross-complementing rodent repair deficiency, complementation group 3, TK1 - thymidine kinase 1, soluble, KIF3C - kinesin family member 3c, MYH9 - myosin, heavy chain 9, non-muscle, EIF4A3 - eu…
GO:0006163	purine nucleotide metabolic process	7.79e-05	0.00578	1.71	17947	734	788	55	[HSPA1A - heat shock 70kda protein 1a, UQCRC2 - ubiquinol-cytochrome c reductase core protein ii, HSPA1B - heat shock 70kda protein 1b, DDX5 - dead (asp-glu-ala-asp) box helicase 5, KIF3C - kinesin family member 3c, RHOT2 - ras homolog family member t2, PNP - purine nucleoside phosphorylase, TOR1B - torsin family 1, member b (torsin b), KIF1C - kinesin family member 1c, PEX6 - peroxisomal biogene…
GO:1901565	organonitrogen compound catabolic process	7.85e-05	0.00579	1.65	17947	858	788	62	[HSPA1A - heat shock 70kda protein 1a, HSPA1B - heat shock 70kda protein 1b, DDX5 - dead (asp-glu-ala-asp) box helicase 5, KIF3C - kinesin family member 3c, APOBEC3C - apolipoprotein b mrna editing enzyme, catalytic polypeptide-like 3c, RHOT2 - ras homolog family member t2, NAGA - n-acetylgalactosaminidase, alpha-, PNP - purine nucleoside phosphorylase, TOR1B - torsin family 1, member b (torsin b…
GO:1903047	mitotic cell cycle process	7.94e-05	0.00582	1.75	17947	665	788	51	[CDC20 - cell division cycle 20, TUBGCP6 - tubulin, gamma complex associated protein 6, CD2AP - cd2-associated protein, CDC34 - cell division cycle 34, SPAG5 - sperm associated antigen 5, PRCC - papillary renal cell carcinoma (translocation-associated), FBXW5 - f-box and wd repeat domain containing 5, ATM - ataxia telangiectasia mutated, PPM1D - protein phosphatase, mg2+/mn2+ dependent, 1d, SIRT7…
GO:0043903	regulation of symbiosis, encompassing mutualism through parasitism	8.13e-05	0.00593	2.62	17947	174	788	20	[NCBP1 - nuclear cap binding protein subunit 1, 80kda, DDX5 - dead (asp-glu-ala-asp) box helicase 5, ERCC3 - excision repair cross-complementing rodent repair deficiency, complementation group 3, POLR2J - polymerase (rna) ii (dna directed) polypeptide j, 13.3kda, JUN - jun proto-oncogene, NELFA - negative elongation factor complex member a, GTF2F1 - general transcription factor iif, polypeptide 1…
GO:0051168	nuclear export	8.24e-05	0.00598	3.13	17947	109	788	15	[SRSF9 - serine/arginine-rich splicing factor 9, NCBP1 - nuclear cap binding protein subunit 1, 80kda, SMG1 - smg1 phosphatidylinositol 3-kinase-related kinase, TGFB1 - transforming growth factor, beta 1, SRRM1 - serine/arginine repetitive matrix 1, THOC2 - tho complex 2, ALYREF - aly/ref export factor, SMG5 - smg5 nonsense mediated mrna decay factor, CALR - calreticulin, ZC3H3 - zinc finger ccch…
GO:1903288	positive regulation of potassium ion import	8.43e-05	0.00608	22.78	17947	3	788	3	[ATP1B2 - atpase, na+/k+ transporting, beta 2 polypeptide, ATP1B3 - atpase, na+/k+ transporting, beta 3 polypeptide, ATP1B1 - atpase, na+/k+ transporting, beta 1 polypeptide]
GO:1903286	regulation of potassium ion import	8.43e-05	0.00605	22.78	17947	3	788	3	[ATP1B2 - atpase, na+/k+ transporting, beta 2 polypeptide, ATP1B3 - atpase, na+/k+ transporting, beta 3 polypeptide, ATP1B1 - atpase, na+/k+ transporting, beta 1 polypeptide]
GO:0006289	nucleotide-excision repair	8.45e-05	0.00603	3.69	17947	74	788	12	[DDB1 - damage-specific dna binding protein 1, 127kda, POLE - polymerase (dna directed), epsilon, catalytic subunit, ERCC3 - excision repair cross-complementing rodent repair deficiency, complementation group 3, POLR2J - polymerase (rna) ii (dna directed) polypeptide j, 13.3kda, SLC30A9 - solute carrier family 30 (zinc transporter), member 9, XAB2 - xpa binding protein 2, POLR2E - polymerase (rna…
GO:0072521	purine-containing compound metabolic process	9.24e-05	0.00655	1.68	17947	774	788	57	[HSPA1A - heat shock 70kda protein 1a, UQCRC2 - ubiquinol-cytochrome c reductase core protein ii, HSPA1B - heat shock 70kda protein 1b, DDX5 - dead (asp-glu-ala-asp) box helicase 5, KIF3C - kinesin family member 3c, MTHFR - methylenetetrahydrofolate reductase (nad(p)h), RHOT2 - ras homolog family member t2, PNP - purine nucleoside phosphorylase, TOR1B - torsin family 1, member b (torsin b), KIF1C…
GO:0051649	establishment of localization in cell	9.36e-05	0.0066	1.46	17947	1533	788	98	[NCBP1 - nuclear cap binding protein subunit 1, 80kda, PDIA4 - protein disulfide isomerase family a, member 4, HES1 - hairy and enhancer of split 1, (drosophila), TMED2 - transmembrane emp24 domain trafficking protein 2, RHOT2 - ras homolog family member t2, SPG7 - spastic paraplegia 7 (pure and complicated autosomal recessive), LMAN2 - lectin, mannose-binding 2, CYTH3 - cytohesin 3, YWHAQ - tyro…
GO:0009161	ribonucleoside monophosphate metabolic process	9.57e-05	0.00672	1.98	17947	402	788	35	[HSPA1A - heat shock 70kda protein 1a, UQCRC2 - ubiquinol-cytochrome c reductase core protein ii, HSPA1B - heat shock 70kda protein 1b, DDX5 - dead (asp-glu-ala-asp) box helicase 5, ERCC3 - excision repair cross-complementing rodent repair deficiency, complementation group 3, KIF3C - kinesin family member 3c, MYH9 - myosin, heavy chain 9, non-muscle, EIF4A3 - eukaryotic translation initiation fac…
GO:0031123	RNA 3'-end processing	0.000105	0.00731	3.22	17947	99	788	14	[TNKS1BP1 - tankyrase 1 binding protein 1, 182kda, EIF4A2 - eukaryotic translation initiation factor 4a2, SRSF9 - serine/arginine-rich splicing factor 9, NCBP1 - nuclear cap binding protein subunit 1, 80kda, PCF11 - pcf11 cleavage and polyadenylation factor subunit, ZFP36 - zfp36 ring finger protein, SRRM1 - serine/arginine repetitive matrix 1, PABPC1 - poly(a) binding protein, cytoplasmic 1, ALY…
GO:0006405	RNA export from nucleus	0.00011	0.00765	3.6	17947	76	788	12	[ZC3H3 - zinc finger ccch-type containing 3, SRSF9 - serine/arginine-rich splicing factor 9, NCBP1 - nuclear cap binding protein subunit 1, 80kda, NUP214 - nucleoporin 214kda, SMG6 - smg6 nonsense mediated mrna decay factor, SMG1 - smg1 phosphatidylinositol 3-kinase-related kinase, SRRM1 - serine/arginine repetitive matrix 1, THOC2 - tho complex 2, CPSF1 - cleavage and polyadenylation specific fa…
GO:0051488	activation of anaphase-promoting complex activity	0.000116	0.00801	13.01	17947	7	788	4	[PLK1 - polo-like kinase 1, CDC20 - cell division cycle 20, PTEN - phosphatase and tensin homolog, UBE2S - ubiquitin-conjugating enzyme e2s]
GO:0009259	ribonucleotide metabolic process	0.000117	0.00806	1.69	17947	728	788	54	[HSPA1A - heat shock 70kda protein 1a, UQCRC2 - ubiquinol-cytochrome c reductase core protein ii, HSPA1B - heat shock 70kda protein 1b, DDX5 - dead (asp-glu-ala-asp) box helicase 5, KIF3C - kinesin family member 3c, RHOT2 - ras homolog family member t2, TOR1B - torsin family 1, member b (torsin b), KIF1C - kinesin family member 1c, PEX6 - peroxisomal biogenesis factor 6, ABCA5 - atp-binding casse…
GO:0033554	cellular response to stress	0.000136	0.00929	1.52	17947	1169	788	78	[HSPA1A - heat shock 70kda protein 1a, HSPA1B - heat shock 70kda protein 1b, HSF1 - heat shock transcription factor 1, PDIA4 - protein disulfide isomerase family a, member 4, MUS81 - mus81 structure-specific endonuclease subunit, EEPD1 - endonuclease/exonuclease/phosphatase family domain containing 1, SCAP - srebf chaperone, DDB1 - damage-specific dna binding protein 1, 127kda, TLN1 - talin 1, TR…
GO:0019693	ribose phosphate metabolic process	0.00014	0.00949	1.68	17947	733	788	54	[HSPA1A - heat shock 70kda protein 1a, UQCRC2 - ubiquinol-cytochrome c reductase core protein ii, HSPA1B - heat shock 70kda protein 1b, DDX5 - dead (asp-glu-ala-asp) box helicase 5, KIF3C - kinesin family member 3c, RHOT2 - ras homolog family member t2, TOR1B - torsin family 1, member b (torsin b), KIF1C - kinesin family member 1c, PEX6 - peroxisomal biogenesis factor 6, ABCA5 - atp-binding casse…
GO:0080090	regulation of primary metabolic process	0.000148	0.00999	1.2	17947	5382	788	283	[HSPA1A - heat shock 70kda protein 1a, MED29 - mediator complex subunit 29, HSPA1B - heat shock 70kda protein 1b, MYLIP - myosin regulatory light chain interacting protein, NCBP1 - nuclear cap binding protein subunit 1, 80kda, HSF1 - heat shock transcription factor 1, NCL - nucleolin, CREG1 - cellular repressor of e1a-stimulated genes 1, GDI1 - gdp dissociation inhibitor 1, TSC22D4 - tsc22 domain…
GO:0043517	positive regulation of DNA damage response, signal transduction by p53 class mediator	0.000154	0.0104	8.76	17947	13	788	5	[PMAIP1 - phorbol-12-myristate-13-acetate-induced protein 1, DDX5 - dead (asp-glu-ala-asp) box helicase 5, MSX1 - msh homeobox 1, SPRED2 - sprouty-related, evh1 domain containing 2, ATM - ataxia telangiectasia mutated]
GO:0042274	ribosomal small subunit biogenesis	0.000154	0.0103	8.76	17947	13	788	5	[RPS15 - ribosomal protein s15, RPS28 - ribosomal protein s28, RPS6 - ribosomal protein s6, RPS16 - ribosomal protein s16, RPS19 - ribosomal protein s19]
GO:0006457	protein folding	0.000168	0.0111	2.36	17947	212	788	22	[MLEC - malectin, HSPA1A - heat shock 70kda protein 1a, HSPA1B - heat shock 70kda protein 1b, TOR4A - torsin family 4, member a, RANBP2 - ran binding protein 2, HSPA4L - heat shock 70kda protein 4-like, UGGT2 - udp-glucose glycoprotein glucosyltransferase 2, P4HB - prolyl 4-hydroxylase, beta polypeptide, TBCD - tubulin folding cofactor d, PDIA4 - protein disulfide isomerase family a, member 4, TB…
GO:0010468	regulation of gene expression	0.000188	0.0124	1.23	17947	4155	788	225	[HSPA1A - heat shock 70kda protein 1a, MED29 - mediator complex subunit 29, MYLIP - myosin regulatory light chain interacting protein, HSPA1B - heat shock 70kda protein 1b, NCBP1 - nuclear cap binding protein subunit 1, 80kda, NCL - nucleolin, HSF1 - heat shock transcription factor 1, CDKN2AIP - cdkn2a interacting protein, CREG1 - cellular repressor of e1a-stimulated genes 1, HNRNPA0 - heterogene…
GO:0051338	regulation of transferase activity	0.000206	0.0135	1.61	17947	834	788	59	[IKBKAP - inhibitor of kappa light polypeptide gene enhancer in b-cells, kinase complex-associated protein, CDC20 - cell division cycle 20, NLRC5 - nlr family, card domain containing 5, ZER1 - zyg-11 related, cell cycle regulator, SOCS1 - suppressor of cytokine signaling 1, HEXIM1 - hexamethylene bis-acetamide inducible 1, TNFRSF10A - tumor necrosis factor receptor superfamily, member 10a, CCNL2 …
GO:0006915	apoptotic process	0.000212	0.0139	1.7	17947	657	788	49	[AREL1 - apoptosis resistant e3 ubiquitin protein ligase 1, TNFRSF10A - tumor necrosis factor receptor superfamily, member 10a, FAF1 - fas (tnfrsf6) associated factor 1, PMAIP1 - phorbol-12-myristate-13-acetate-induced protein 1, ATM - ataxia telangiectasia mutated, RMDN3 - regulator of microtubule dynamics 3, LGALS1 - lectin, galactoside-binding, soluble, 1, YWHAQ - tyrosine 3-monooxygenase/tryp…
GO:0051726	regulation of cell cycle	0.000234	0.0152	1.61	17947	820	788	58	[CDC20 - cell division cycle 20, HSF1 - heat shock transcription factor 1, HEXIM1 - hexamethylene bis-acetamide inducible 1, HES1 - hairy and enhancer of split 1, (drosophila), DDB1 - damage-specific dna binding protein 1, 127kda, CCNL2 - cyclin l2, BOP1 - block of proliferation 1, PRCC - papillary renal cell carcinoma (translocation-associated), ATM - ataxia telangiectasia mutated, TACC3 - trans…
GO:0012501	programmed cell death	0.000294	0.0191	1.66	17947	684	788	50	[AREL1 - apoptosis resistant e3 ubiquitin protein ligase 1, TNFRSF10A - tumor necrosis factor receptor superfamily, member 10a, FAF1 - fas (tnfrsf6) associated factor 1, PMAIP1 - phorbol-12-myristate-13-acetate-induced protein 1, ATM - ataxia telangiectasia mutated, RMDN3 - regulator of microtubule dynamics 3, LGALS1 - lectin, galactoside-binding, soluble, 1, YWHAQ - tyrosine 3-monooxygenase/tryp…
GO:0051235	maintenance of location	0.000297	0.0192	2.6	17947	149	788	17	[PLIN5 - perilipin 5, TMSB10 - thymosin beta 10, CRY1 - cryptochrome 1 (photolyase-like), GPAA1 - glycosylphosphatidylinositol anchor attachment 1, ARHGAP21 - rho gtpase activating protein 21, TAF3 - taf3 rna polymerase ii, tata box binding protein (tbp)-associated factor, 140kda, TONSL - tonsoku-like, dna repair protein, CALR - calreticulin, FAF1 - fas (tnfrsf6) associated factor 1, TLN1 - talin…
GO:1901135	carbohydrate derivative metabolic process	0.000307	0.0197	1.48	17947	1219	788	79	[UQCRC2 - ubiquinol-cytochrome c reductase core protein ii, HSPA1A - heat shock 70kda protein 1a, HSPA1B - heat shock 70kda protein 1b, DPM1 - dolichyl-phosphate mannosyltransferase polypeptide 1, catalytic subunit, DDX5 - dead (asp-glu-ala-asp) box helicase 5, UGGT2 - udp-glucose glycoprotein glucosyltransferase 2, TK1 - thymidine kinase 1, soluble, CHST2 - carbohydrate (n-acetylglucosamine-6-o)…
GO:1903276	regulation of sodium ion export from cell	0.000326	0.0208	17.08	17947	4	788	3	[ATP1B2 - atpase, na+/k+ transporting, beta 2 polypeptide, ATP1B3 - atpase, na+/k+ transporting, beta 3 polypeptide, ATP1B1 - atpase, na+/k+ transporting, beta 1 polypeptide]
GO:1903278	positive regulation of sodium ion export from cell	0.000326	0.0207	17.08	17947	4	788	3	[ATP1B2 - atpase, na+/k+ transporting, beta 2 polypeptide, ATP1B3 - atpase, na+/k+ transporting, beta 3 polypeptide, ATP1B1 - atpase, na+/k+ transporting, beta 1 polypeptide]
GO:1903273	regulation of sodium ion export	0.000326	0.0206	17.08	17947	4	788	3	[ATP1B2 - atpase, na+/k+ transporting, beta 2 polypeptide, ATP1B3 - atpase, na+/k+ transporting, beta 3 polypeptide, ATP1B1 - atpase, na+/k+ transporting, beta 1 polypeptide]
GO:1903275	positive regulation of sodium ion export	0.000326	0.0205	17.08	17947	4	788	3	[ATP1B2 - atpase, na+/k+ transporting, beta 2 polypeptide, ATP1B3 - atpase, na+/k+ transporting, beta 3 polypeptide, ATP1B1 - atpase, na+/k+ transporting, beta 1 polypeptide]
GO:0031326	regulation of cellular biosynthetic process	0.000348	0.0218	1.24	17947	3795	788	206	[MED29 - mediator complex subunit 29, NCBP1 - nuclear cap binding protein subunit 1, 80kda, NCL - nucleolin, HSF1 - heat shock transcription factor 1, CREG1 - cellular repressor of e1a-stimulated genes 1, ELOF1 - elongation factor 1 homolog (s. cerevisiae), TSC22D4 - tsc22 domain family, member 4, HES1 - hairy and enhancer of split 1, (drosophila), SCAP - srebf chaperone, CCNL2 - cyclin l2, PNRC1…
GO:0034243	regulation of transcription elongation from RNA polymerase II promoter	0.000373	0.0233	5.94	17947	23	788	6	[GTF2F1 - general transcription factor iif, polypeptide 1, 74kda, SUPT6H - suppressor of ty 6 homolog (s. cerevisiae), RTF1 - rtf1, paf1/rna polymerase ii complex component, homolog (s. cerevisiae), RNF168 - ring finger protein 168, e3 ubiquitin protein ligase, NELFA - negative elongation factor complex member a, BRD4 - bromodomain containing 4]
GO:0019673	GDP-mannose metabolic process	0.000389	0.0242	10.12	17947	9	788	4	[DPM1 - dolichyl-phosphate mannosyltransferase polypeptide 1, catalytic subunit, TSTA3 - tissue specific transplantation antigen p35b, PMM2 - phosphomannomutase 2, PMM1 - phosphomannomutase 1]
GO:0031324	negative regulation of cellular metabolic process	0.000432	0.0267	1.36	17947	1896	788	113	[HSPA1A - heat shock 70kda protein 1a, HSPA1B - heat shock 70kda protein 1b, CDC20 - cell division cycle 20, DDX5 - dead (asp-glu-ala-asp) box helicase 5, HSF1 - heat shock transcription factor 1, HEXIM1 - hexamethylene bis-acetamide inducible 1, TSC22D4 - tsc22 domain family, member 4, HES1 - hairy and enhancer of split 1, (drosophila), TMED2 - transmembrane emp24 domain trafficking protein 2, T…
GO:0036293	response to decreased oxygen levels	0.000434	0.0267	2.16	17947	242	788	23	[DDIT4 - dna-damage-inducible transcript 4, CXCR4 - chemokine (c-x-c motif) receptor 4, ERCC3 - excision repair cross-complementing rodent repair deficiency, complementation group 3, TGFB1 - transforming growth factor, beta 1, PLOD1 - procollagen-lysine, 2-oxoglutarate 5-dioxygenase 1, ACTN4 - actinin, alpha 4, LIMD1 - lim domains containing 1, P4HB - prolyl 4-hydroxylase, beta polypeptide, ADAM1…
GO:1901798	positive regulation of signal transduction by p53 class mediator	0.00047	0.0287	7.12	17947	16	788	5	[PMAIP1 - phorbol-12-myristate-13-acetate-induced protein 1, DDX5 - dead (asp-glu-ala-asp) box helicase 5, MSX1 - msh homeobox 1, SPRED2 - sprouty-related, evh1 domain containing 2, ATM - ataxia telangiectasia mutated]
GO:0071702	organic substance transport	0.00047	0.0286	1.38	17947	1722	788	104	[GLTPD1 - glycolipid transfer protein domain containing 1, NCBP1 - nuclear cap binding protein subunit 1, 80kda, PDIA4 - protein disulfide isomerase family a, member 4, GDI1 - gdp dissociation inhibitor 1, HES1 - hairy and enhancer of split 1, (drosophila), TMED2 - transmembrane emp24 domain trafficking protein 2, LMAN2 - lectin, mannose-binding 2, YWHAQ - tyrosine 3-monooxygenase/tryptophan 5-mo…
GO:0006417	regulation of translation	0.000476	0.0289	2.11	17947	259	788	24	[DAPK3 - death-associated protein kinase 3, EIF4A2 - eukaryotic translation initiation factor 4a2, EEF2 - eukaryotic translation elongation factor 2, IGF2BP3 - insulin-like growth factor 2 mrna binding protein 3, NCBP1 - nuclear cap binding protein subunit 1, 80kda, ZFP36 - zfp36 ring finger protein, GCN1L1 - gcn1 general control of amino-acid synthesis 1-like 1 (yeast), ATXN2 - ataxin 2, PABPC1 …
GO:0006367	transcription initiation from RNA polymerase II promoter	0.000484	0.0292	2.35	17947	184	788	19	[MED26 - mediator complex subunit 26, SKI - v-ski avian sarcoma viral oncogene homolog, ERCC3 - excision repair cross-complementing rodent repair deficiency, complementation group 3, SMURF2 - smad specific e3 ubiquitin protein ligase 2, POLR2J - polymerase (rna) ii (dna directed) polypeptide j, 13.3kda, NRBP1 - nuclear receptor binding protein 1, E2F4 - e2f transcription factor 4, p107/p130-bindi…
GO:0045184	establishment of protein localization	0.000557	0.0334	1.47	17947	1148	788	74	[LRWD1 - leucine-rich repeats and wd repeat domain containing 1, RPL18A - ribosomal protein l18a, PDIA4 - protein disulfide isomerase family a, member 4, DNAJC14 - dnaj (hsp40) homolog, subfamily c, member 14, GDI1 - gdp dissociation inhibitor 1, RPL12 - ribosomal protein l12, ATP1B1 - atpase, na+/k+ transporting, beta 1 polypeptide, HES1 - hairy and enhancer of split 1, (drosophila), TMED2 - tra…
GO:2001022	positive regulation of response to DNA damage stimulus	0.0006	0.0358	3.73	17947	55	788	9	[PMAIP1 - phorbol-12-myristate-13-acetate-induced protein 1, TRIM28 - tripartite motif containing 28, H2AFX - h2a histone family, member x, DDX5 - dead (asp-glu-ala-asp) box helicase 5, MSX1 - msh homeobox 1, SPRED2 - sprouty-related, evh1 domain containing 2, RNF168 - ring finger protein 168, e3 ubiquitin protein ligase, ATM - ataxia telangiectasia mutated, MYC - v-myc avian myelocytomatosis vir…
GO:0033036	macromolecule localization	0.000608	0.0361	1.42	17947	1382	788	86	[RPL18A - ribosomal protein l18a, PDIA4 - protein disulfide isomerase family a, member 4, DNAJC14 - dnaj (hsp40) homolog, subfamily c, member 14, GDI1 - gdp dissociation inhibitor 1, PRPF6 - pre-mrna processing factor 6, ATP1B3 - atpase, na+/k+ transporting, beta 3 polypeptide, RPL12 - ribosomal protein l12, ATP1B1 - atpase, na+/k+ transporting, beta 1 polypeptide, HES1 - hairy and enhancer of sp…
GO:0032268	regulation of cellular protein metabolic process	0.000618	0.0366	1.36	17947	1795	788	107	[HSPA1A - heat shock 70kda protein 1a, MYLIP - myosin regulatory light chain interacting protein, HSPA1B - heat shock 70kda protein 1b, IKBKAP - inhibitor of kappa light polypeptide gene enhancer in b-cells, kinase complex-associated protein, NCBP1 - nuclear cap binding protein subunit 1, 80kda, CDC20 - cell division cycle 20, HEXIM1 - hexamethylene bis-acetamide inducible 1, TNFRSF10A - tumor ne…
GO:0006351	transcription, DNA-templated	0.000633	0.0373	1.31	17947	2319	788	133	[MED29 - mediator complex subunit 29, FOXK2 - forkhead box k2, NCBP1 - nuclear cap binding protein subunit 1, 80kda, DDX5 - dead (asp-glu-ala-asp) box helicase 5, HSF1 - heat shock transcription factor 1, HEXIM1 - hexamethylene bis-acetamide inducible 1, TSC22D4 - tsc22 domain family, member 4, ELOF1 - elongation factor 1 homolog (s. cerevisiae), GTF2F1 - general transcription factor iif, polypep…
GO:0097659	nucleic acid-templated transcription	0.000633	0.0371	1.31	17947	2319	788	133	[MED29 - mediator complex subunit 29, FOXK2 - forkhead box k2, NCBP1 - nuclear cap binding protein subunit 1, 80kda, DDX5 - dead (asp-glu-ala-asp) box helicase 5, HSF1 - heat shock transcription factor 1, HEXIM1 - hexamethylene bis-acetamide inducible 1, TSC22D4 - tsc22 domain family, member 4, ELOF1 - elongation factor 1 homolog (s. cerevisiae), GTF2F1 - general transcription factor iif, polypep…
GO:0010556	regulation of macromolecule biosynthetic process	0.000639	0.0373	1.23	17947	3647	788	197	[MED29 - mediator complex subunit 29, NCBP1 - nuclear cap binding protein subunit 1, 80kda, NCL - nucleolin, HSF1 - heat shock transcription factor 1, CREG1 - cellular repressor of e1a-stimulated genes 1, ELOF1 - elongation factor 1 homolog (s. cerevisiae), TSC22D4 - tsc22 domain family, member 4, HES1 - hairy and enhancer of split 1, (drosophila), SCAP - srebf chaperone, CCNL2 - cyclin l2, PNRC1…
GO:0021772	olfactory bulb development	0.000641	0.0373	6.7	17947	17	788	5	[PCNT - pericentrin, SKI - v-ski avian sarcoma viral oncogene homolog, DLX2 - distal-less homeobox 2, CHD7 - chromodomain helicase dna binding protein 7, EXT1 - exostosin glycosyltransferase 1]
GO:0009889	regulation of biosynthetic process	0.000682	0.0395	1.22	17947	3842	788	206	[MED29 - mediator complex subunit 29, NCBP1 - nuclear cap binding protein subunit 1, 80kda, NCL - nucleolin, HSF1 - heat shock transcription factor 1, CREG1 - cellular repressor of e1a-stimulated genes 1, ELOF1 - elongation factor 1 homolog (s. cerevisiae), TSC22D4 - tsc22 domain family, member 4, HES1 - hairy and enhancer of split 1, (drosophila), SCAP - srebf chaperone, CCNL2 - cyclin l2, PNRC1…
GO:1902589	single-organism organelle organization	0.000719	0.0414	1.41	17947	1409	788	87	[CDC20 - cell division cycle 20, TUBGCP6 - tubulin, gamma complex associated protein 6, CD2AP - cd2-associated protein, SPAG5 - sperm associated antigen 5, PTCD3 - pentatricopeptide repeat domain 3, DDB1 - damage-specific dna binding protein 1, 127kda, TLN1 - talin 1, RHOT2 - ras homolog family member t2, PMAIP1 - phorbol-12-myristate-13-acetate-induced protein 1, FBXW5 - f-box and wd repeat doma…
GO:0051169	nuclear transport	0.000722	0.0414	2.22	17947	205	788	20	[SRSF9 - serine/arginine-rich splicing factor 9, NCBP1 - nuclear cap binding protein subunit 1, 80kda, RANBP2 - ran binding protein 2, SMG1 - smg1 phosphatidylinositol 3-kinase-related kinase, TGFB1 - transforming growth factor, beta 1, SRRM1 - serine/arginine repetitive matrix 1, THOC2 - tho complex 2, JUN - jun proto-oncogene, SMG5 - smg5 nonsense mediated mrna decay factor, ALYREF - aly/ref ex…
GO:0034470	ncRNA processing	0.000744	0.0424	2.12	17947	236	788	22	[RRP9 - ribosomal rna processing 9, small subunit (ssu) processome component, homolog (yeast), BYSL - bystin-like, RPS16 - ribosomal protein s16, CHD7 - chromodomain helicase dna binding protein 7, GEMIN4 - gem (nuclear organelle) associated protein 4, RPS19 - ribosomal protein s19, RRP1B - ribosomal rna processing 1b, TYW1 - trna-yw synthesizing protein 1 homolog (s. cerevisiae), DUS1L - dihydro…
GO:0006357	regulation of transcription from RNA polymerase II promoter	0.00075	0.0426	1.39	17947	1489	788	91	[IKBKAP - inhibitor of kappa light polypeptide gene enhancer in b-cells, kinase complex-associated protein, MED26 - mediator complex subunit 26, FOXK2 - forkhead box k2, DDX5 - dead (asp-glu-ala-asp) box helicase 5, HSF1 - heat shock transcription factor 1, NLRC5 - nlr family, card domain containing 5, CREG1 - cellular repressor of e1a-stimulated genes 1, HEXIM1 - hexamethylene bis-acetamide indu…
GO:0022613	ribonucleoprotein complex biogenesis	0.000785	0.0444	3.6	17947	57	788	9	[BOP1 - block of proliferation 1, RPS15 - ribosomal protein s15, RPS28 - ribosomal protein s28, RPS6 - ribosomal protein s6, RPS16 - ribosomal protein s16, BRIX1 - brx1, biogenesis of ribosomes, homolog (s. cerevisiae), MRTO4 - mrna turnover 4 homolog (s. cerevisiae), GNL2 - guanine nucleotide binding protein-like 2 (nucleolar), RPS19 - ribosomal protein s19]
GO:0001666	response to hypoxia	0.000832	0.0469	2.11	17947	238	788	22	[DDIT4 - dna-damage-inducible transcript 4, CXCR4 - chemokine (c-x-c motif) receptor 4, ERCC3 - excision repair cross-complementing rodent repair deficiency, complementation group 3, TGFB1 - transforming growth factor, beta 1, PLOD1 - procollagen-lysine, 2-oxoglutarate 5-dioxygenase 1, ACTN4 - actinin, alpha 4, LIMD1 - lim domains containing 1, P4HB - prolyl 4-hydroxylase, beta polypeptide, ADAM1…
GO:0009892	negative regulation of metabolic process	0.000857	0.048	1.32	17947	2093	788	121	[HSPA1A - heat shock 70kda protein 1a, HSPA1B - heat shock 70kda protein 1b, NCBP1 - nuclear cap binding protein subunit 1, 80kda, CDC20 - cell division cycle 20, DDX5 - dead (asp-glu-ala-asp) box helicase 5, HSF1 - heat shock transcription factor 1, HEXIM1 - hexamethylene bis-acetamide inducible 1, TSC22D4 - tsc22 domain family, member 4, HES1 - hairy and enhancer of split 1, (drosophila), SCAP …
GO:2001020	regulation of response to DNA damage stimulus	0.000858	0.0479	2.64	17947	121	788	14	[DDX5 - dead (asp-glu-ala-asp) box helicase 5, H2AFX - h2a histone family, member x, PPP4C - protein phosphatase 4, catalytic subunit, SPRED2 - sprouty-related, evh1 domain containing 2, RNF168 - ring finger protein 168, e3 ubiquitin protein ligase, CRY1 - cryptochrome 1 (photolyase-like), BRD4 - bromodomain containing 4, PMAIP1 - phorbol-12-myristate-13-acetate-induced protein 1, TRIM28 - tripar…
GO:0006996	organelle organization	0.000909	0.0505	1.34	17947	1875	788	110	[CDC20 - cell division cycle 20, HSF1 - heat shock transcription factor 1, CD2AP - cd2-associated protein, SPAG5 - sperm associated antigen 5, DDB1 - damage-specific dna binding protein 1, 127kda, RHOT2 - ras homolog family member t2, TMED2 - transmembrane emp24 domain trafficking protein 2, PMAIP1 - phorbol-12-myristate-13-acetate-induced protein 1, SPG7 - spastic paraplegia 7 (pure and complica…
GO:0010605	negative regulation of macromolecule metabolic process	0.000925	0.0512	1.35	17947	1776	788	105	[HSPA1A - heat shock 70kda protein 1a, HSPA1B - heat shock 70kda protein 1b, CDC20 - cell division cycle 20, NCBP1 - nuclear cap binding protein subunit 1, 80kda, DDX5 - dead (asp-glu-ala-asp) box helicase 5, HSF1 - heat shock transcription factor 1, HEXIM1 - hexamethylene bis-acetamide inducible 1, TSC22D4 - tsc22 domain family, member 4, HES1 - hairy and enhancer of split 1, (drosophila), TRIM2…
GO:0006986	response to unfolded protein	0.00094	0.0518	2.51	17947	136	788	15	[HSPA1A - heat shock 70kda protein 1a, HSPA1B - heat shock 70kda protein 1b, HSPA4L - heat shock 70kda protein 4-like, PPP1R15A - protein phosphatase 1, regulatory subunit 15a, HSPB1 - heat shock 27kda protein 1, CALR - calreticulin, TLN1 - talin 1, HSP90B1 - heat shock protein 90kda beta (grp94), member 1, THBS1 - thrombospondin 1, TOR1B - torsin family 1, member b (torsin b), ATP6V0D1 - atpase,…
GO:0043516	regulation of DNA damage response, signal transduction by p53 class mediator	0.000942	0.0517	5.06	17947	27	788	6	[PMAIP1 - phorbol-12-myristate-13-acetate-induced protein 1, SNAI1 - snail family zinc finger 1, DDX5 - dead (asp-glu-ala-asp) box helicase 5, MSX1 - msh homeobox 1, SPRED2 - sprouty-related, evh1 domain containing 2, ATM - ataxia telangiectasia mutated]
GO:0070482	response to oxygen levels	0.000946	0.0517	2.05	17947	256	788	23	[DDIT4 - dna-damage-inducible transcript 4, CXCR4 - chemokine (c-x-c motif) receptor 4, ERCC3 - excision repair cross-complementing rodent repair deficiency, complementation group 3, TGFB1 - transforming growth factor, beta 1, PLOD1 - procollagen-lysine, 2-oxoglutarate 5-dioxygenase 1, ACTN4 - actinin, alpha 4, LIMD1 - lim domains containing 1, P4HB - prolyl 4-hydroxylase, beta polypeptide, ADAM1…
GO:0016570	histone modification	0.000993	0.054	1.94	17947	305	788	26	[RTF1 - rtf1, paf1/rna polymerase ii complex component, homolog (s. cerevisiae), KMT2D - lysine (k)-specific methyltransferase 2d, DDB1 - damage-specific dna binding protein 1, 127kda, ASXL1 - additional sex combs like 1 (drosophila), ING5 - inhibitor of growth family, member 5, ATM - ataxia telangiectasia mutated, SIRT7 - sirtuin 7, SUDS3 - suppressor of defective silencing 3 homolog (s. cerevis…

## Sheet: GOFUNCTION_0.05
GO Term	Description	P-value	FDR q-value	Enrichment	N	B	n	b	Genes
GO:0044822	poly(A) RNA binding	3.06e-31	1.25e-27	2.85	17947	1143	788	143	[HSPA1A - heat shock 70kda protein 1a, HSPA1B - heat shock 70kda protein 1b, MEX3C - mex-3 rna binding family member c, NCBP1 - nuclear cap binding protein subunit 1, 80kda, DDX5 - dead (asp-glu-ala-asp) box helicase 5, ZCCHC8 - zinc finger, cchc domain containing 8, NCL - nucleolin, HNRNPA0 - heterogeneous nuclear ribonucleoprotein a0, PDIA4 - protein disulfide isomerase family a, member 4, URB1…
GO:0003723	RNA binding	1.13e-28	2.32e-25	2.46	17947	1525	788	165	[HSPA1A - heat shock 70kda protein 1a, HSPA1B - heat shock 70kda protein 1b, MEX3C - mex-3 rna binding family member c, NCBP1 - nuclear cap binding protein subunit 1, 80kda, DDX5 - dead (asp-glu-ala-asp) box helicase 5, ZCCHC8 - zinc finger, cchc domain containing 8, RNPC3 - rna-binding region (rnp1, rrm) containing 3, NCL - nucleolin, CDKN2AIP - cdkn2a interacting protein, HNRNPA0 - heterogeneou…
GO:1901363	heterocyclic compound binding	5.46e-17	7.45e-14	1.44	17947	5663	788	358	[HSPA1A - heat shock 70kda protein 1a, HSPA1B - heat shock 70kda protein 1b, MEX3C - mex-3 rna binding family member c, NCBP1 - nuclear cap binding protein subunit 1, 80kda, ZCCHC8 - zinc finger, cchc domain containing 8, RNPC3 - rna-binding region (rnp1, rrm) containing 3, HSF1 - heat shock transcription factor 1, NCL - nucleolin, CREG1 - cellular repressor of e1a-stimulated genes 1, CDKN2AIP - …
GO:0005488	binding	1.42e-16	1.45e-13	1.18	17947	12505	788	648	[MED29 - mediator complex subunit 29, MEX3C - mex-3 rna binding family member c, ZCCHC8 - zinc finger, cchc domain containing 8, RNPC3 - rna-binding region (rnp1, rrm) containing 3, AAMP - angio-associated, migratory cell protein, CDKN2AIP - cdkn2a interacting protein, PDIA4 - protein disulfide isomerase family a, member 4, HNRNPA0 - heterogeneous nuclear ribonucleoprotein a0, GDI1 - gdp dissocia…
GO:0003676	nucleic acid binding	1.54e-16	1.26e-13	1.58	17947	3820	788	265	[HSPA1A - heat shock 70kda protein 1a, HSPA1B - heat shock 70kda protein 1b, MEX3C - mex-3 rna binding family member c, NCBP1 - nuclear cap binding protein subunit 1, 80kda, ZCCHC8 - zinc finger, cchc domain containing 8, RNPC3 - rna-binding region (rnp1, rrm) containing 3, HSF1 - heat shock transcription factor 1, NCL - nucleolin, CDKN2AIP - cdkn2a interacting protein, PDIA4 - protein disulfide …
GO:0097159	organic cyclic compound binding	2.26e-16	1.54e-13	1.43	17947	5732	788	359	[HSPA1A - heat shock 70kda protein 1a, HSPA1B - heat shock 70kda protein 1b, MEX3C - mex-3 rna binding family member c, NCBP1 - nuclear cap binding protein subunit 1, 80kda, ZCCHC8 - zinc finger, cchc domain containing 8, RNPC3 - rna-binding region (rnp1, rrm) containing 3, HSF1 - heat shock transcription factor 1, NCL - nucleolin, CREG1 - cellular repressor of e1a-stimulated genes 1, CDKN2AIP - …
GO:0005515	protein binding	5.74e-13	3.36e-10	1.26	17947	8429	788	468	[MED29 - mediator complex subunit 29, MEX3C - mex-3 rna binding family member c, ZCCHC8 - zinc finger, cchc domain containing 8, CDKN2AIP - cdkn2a interacting protein, PDIA4 - protein disulfide isomerase family a, member 4, HNRNPA0 - heterogeneous nuclear ribonucleoprotein a0, GDI1 - gdp dissociation inhibitor 1, CD2AP - cd2-associated protein, SF3A2 - splicing factor 3a, subunit 2, 66kda, PLXNA3…
GO:0000166	nucleotide binding	1.87e-08	9.58e-06	1.54	17947	2262	788	153	[HSPA1A - heat shock 70kda protein 1a, HSPA1B - heat shock 70kda protein 1b, DDX5 - dead (asp-glu-ala-asp) box helicase 5, RNPC3 - rna-binding region (rnp1, rrm) containing 3, DALRD3 - dalr anticodon binding domain containing 3, NCL - nucleolin, CREG1 - cellular repressor of e1a-stimulated genes 1, HNRNPA0 - heterogeneous nuclear ribonucleoprotein a0, STK35 - serine/threonine kinase 35, CDC34 - c…
GO:1901265	nucleoside phosphate binding	1.93e-08	8.77e-06	1.54	17947	2263	788	153	[HSPA1A - heat shock 70kda protein 1a, HSPA1B - heat shock 70kda protein 1b, DDX5 - dead (asp-glu-ala-asp) box helicase 5, RNPC3 - rna-binding region (rnp1, rrm) containing 3, DALRD3 - dalr anticodon binding domain containing 3, NCL - nucleolin, CREG1 - cellular repressor of e1a-stimulated genes 1, HNRNPA0 - heterogeneous nuclear ribonucleoprotein a0, STK35 - serine/threonine kinase 35, CDC34 - c…
GO:0017111	nucleoside-triphosphatase activity	6.49e-08	2.66e-05	2.04	17947	705	788	63	[HSPA1A - heat shock 70kda protein 1a, HSPA1B - heat shock 70kda protein 1b, DDX5 - dead (asp-glu-ala-asp) box helicase 5, ATP1B2 - atpase, na+/k+ transporting, beta 2 polypeptide, KIF3C - kinesin family member 3c, ATP1B3 - atpase, na+/k+ transporting, beta 3 polypeptide, ATP1B1 - atpase, na+/k+ transporting, beta 1 polypeptide, RHOT2 - ras homolog family member t2, TOR1B - torsin family 1, membe…
GO:0016887	ATPase activity	8.05e-08	3e-05	2.48	17947	376	788	41	[HSPA1A - heat shock 70kda protein 1a, ATP8B2 - atpase, aminophospholipid transporter, class i, type 8b, member 2, HSPA1B - heat shock 70kda protein 1b, DDX5 - dead (asp-glu-ala-asp) box helicase 5, ERCC3 - excision repair cross-complementing rodent repair deficiency, complementation group 3, ATP1B2 - atpase, na+/k+ transporting, beta 2 polypeptide, KIF3C - kinesin family member 3c, ATP1B3 - atpa…
GO:0016462	pyrophosphatase activity	2.04e-07	6.95e-05	1.96	17947	744	788	64	[HSPA1A - heat shock 70kda protein 1a, HSPA1B - heat shock 70kda protein 1b, DDX5 - dead (asp-glu-ala-asp) box helicase 5, ATP1B2 - atpase, na+/k+ transporting, beta 2 polypeptide, KIF3C - kinesin family member 3c, ATP1B3 - atpase, na+/k+ transporting, beta 3 polypeptide, ATP1B1 - atpase, na+/k+ transporting, beta 1 polypeptide, RHOT2 - ras homolog family member t2, TOR1B - torsin family 1, membe…
GO:0097367	carbohydrate derivative binding	2.15e-07	6.77e-05	1.51	17947	2139	788	142	[HSPA1A - heat shock 70kda protein 1a, HSPA1B - heat shock 70kda protein 1b, GLTPD1 - glycolipid transfer protein domain containing 1, DDX5 - dead (asp-glu-ala-asp) box helicase 5, DALRD3 - dalr anticodon binding domain containing 3, AAMP - angio-associated, migratory cell protein, CREG1 - cellular repressor of e1a-stimulated genes 1, STK35 - serine/threonine kinase 35, CDC34 - cell division cycl…
GO:0016818	hydrolase activity, acting on acid anhydrides, in phosphorus-containing anhydrides	2.24e-07	6.55e-05	1.95	17947	746	788	64	[HSPA1A - heat shock 70kda protein 1a, HSPA1B - heat shock 70kda protein 1b, DDX5 - dead (asp-glu-ala-asp) box helicase 5, ATP1B2 - atpase, na+/k+ transporting, beta 2 polypeptide, KIF3C - kinesin family member 3c, ATP1B3 - atpase, na+/k+ transporting, beta 3 polypeptide, ATP1B1 - atpase, na+/k+ transporting, beta 1 polypeptide, RHOT2 - ras homolog family member t2, TOR1B - torsin family 1, membe…
GO:0036094	small molecule binding	2.42e-07	6.62e-05	1.46	17947	2528	788	162	[HSPA1A - heat shock 70kda protein 1a, HSPA1B - heat shock 70kda protein 1b, DPM1 - dolichyl-phosphate mannosyltransferase polypeptide 1, catalytic subunit, DDX5 - dead (asp-glu-ala-asp) box helicase 5, RNPC3 - rna-binding region (rnp1, rrm) containing 3, DALRD3 - dalr anticodon binding domain containing 3, NCL - nucleolin, CREG1 - cellular repressor of e1a-stimulated genes 1, HNRNPA0 - heterogen…
GO:0016817	hydrolase activity, acting on acid anhydrides	2.84e-07	7.27e-05	1.94	17947	751	788	64	[HSPA1A - heat shock 70kda protein 1a, HSPA1B - heat shock 70kda protein 1b, DDX5 - dead (asp-glu-ala-asp) box helicase 5, ATP1B2 - atpase, na+/k+ transporting, beta 2 polypeptide, KIF3C - kinesin family member 3c, ATP1B3 - atpase, na+/k+ transporting, beta 3 polypeptide, ATP1B1 - atpase, na+/k+ transporting, beta 1 polypeptide, RHOT2 - ras homolog family member t2, TOR1B - torsin family 1, membe…
GO:0001882	nucleoside binding	3.98e-07	9.59e-05	1.56	17947	1784	788	122	[HSPA1A - heat shock 70kda protein 1a, HSPA1B - heat shock 70kda protein 1b, DDX5 - dead (asp-glu-ala-asp) box helicase 5, DALRD3 - dalr anticodon binding domain containing 3, STK35 - serine/threonine kinase 35, CDC34 - cell division cycle 34, RHOT2 - ras homolog family member t2, SPG7 - spastic paraplegia 7 (pure and complicated autosomal recessive), TOR1B - torsin family 1, member b (torsin b),…
GO:0019899	enzyme binding	4.59e-07	0.000105	1.65	17947	1367	788	99	[HSPA1A - heat shock 70kda protein 1a, HSPA1B - heat shock 70kda protein 1b, TPRN - taperin, CDC20 - cell division cycle 20, DDX5 - dead (asp-glu-ala-asp) box helicase 5, HNRNPA0 - heterogeneous nuclear ribonucleoprotein a0, GDI1 - gdp dissociation inhibitor 1, TNFRSF10A - tumor necrosis factor receptor superfamily, member 10a, HES1 - hairy and enhancer of split 1, (drosophila), CCNL2 - cyclin l2…
GO:0032553	ribonucleotide binding	6.22e-07	0.000134	1.54	17947	1818	788	123	[HSPA1A - heat shock 70kda protein 1a, HSPA1B - heat shock 70kda protein 1b, DDX5 - dead (asp-glu-ala-asp) box helicase 5, DALRD3 - dalr anticodon binding domain containing 3, CREG1 - cellular repressor of e1a-stimulated genes 1, STK35 - serine/threonine kinase 35, CDC34 - cell division cycle 34, RHOT2 - ras homolog family member t2, SPG7 - spastic paraplegia 7 (pure and complicated autosomal rec…
GO:0030554	adenyl nucleotide binding	6.85e-07	0.00014	1.61	17947	1488	788	105	[HSPA1A - heat shock 70kda protein 1a, HSPA1B - heat shock 70kda protein 1b, DDX5 - dead (asp-glu-ala-asp) box helicase 5, DALRD3 - dalr anticodon binding domain containing 3, STK35 - serine/threonine kinase 35, CDC34 - cell division cycle 34, SPG7 - spastic paraplegia 7 (pure and complicated autosomal recessive), TOR1B - torsin family 1, member b (torsin b), SEPHS2 - selenophosphate synthetase 2…
GO:0032559	adenyl ribonucleotide binding	6.9e-07	0.000135	1.61	17947	1470	788	104	[HSPA1A - heat shock 70kda protein 1a, HSPA1B - heat shock 70kda protein 1b, DDX5 - dead (asp-glu-ala-asp) box helicase 5, DALRD3 - dalr anticodon binding domain containing 3, STK35 - serine/threonine kinase 35, CDC34 - cell division cycle 34, SPG7 - spastic paraplegia 7 (pure and complicated autosomal recessive), TOR1B - torsin family 1, member b (torsin b), SEPHS2 - selenophosphate synthetase 2…
GO:0005524	ATP binding	7.22e-07	0.000134	1.62	17947	1435	788	102	[HSPA1A - heat shock 70kda protein 1a, HSPA1B - heat shock 70kda protein 1b, DDX5 - dead (asp-glu-ala-asp) box helicase 5, DALRD3 - dalr anticodon binding domain containing 3, STK35 - serine/threonine kinase 35, CDC34 - cell division cycle 34, SPG7 - spastic paraplegia 7 (pure and complicated autosomal recessive), TOR1B - torsin family 1, member b (torsin b), SEPHS2 - selenophosphate synthetase 2…
GO:0003674	molecular_function	8.7e-07	0.000155	1.06	17947	15543	788	725	[MED29 - mediator complex subunit 29, MEX3C - mex-3 rna binding family member c, ZCCHC8 - zinc finger, cchc domain containing 8, RNPC3 - rna-binding region (rnp1, rrm) containing 3, AAMP - angio-associated, migratory cell protein, CDKN2AIP - cdkn2a interacting protein, PDIA4 - protein disulfide isomerase family a, member 4, HNRNPA0 - heterogeneous nuclear ribonucleoprotein a0, GDI1 - gdp dissocia…
at shock 90kda protein atpase homolog 2 (yeast), QPRT - quinolinate phosphoribosyltransferase, BRD4 - bromodomain containing 4, TONSL - tonsoku-like, dna repair protein, DUS1L - dihydrouridine synthase 1-like (s. cerevisiae), TARDBP - tar dna binding protein, SLC7A5P2 - solute carrier family 7 (amino acid transporter light chain, l system), member 5 pseudogene 2, BRAT1 - brca1-associated atm acti…
GO:0032549	ribonucleoside binding	1.51e-06	0.000257	1.53	17947	1774	788	119	[HSPA1A - heat shock 70kda protein 1a, HSPA1B - heat shock 70kda protein 1b, DDX5 - dead (asp-glu-ala-asp) box helicase 5, DALRD3 - dalr anticodon binding domain containing 3, STK35 - serine/threonine kinase 35, CDC34 - cell division cycle 34, RHOT2 - ras homolog family member t2, SPG7 - spastic paraplegia 7 (pure and complicated autosomal recessive), TOR1B - torsin family 1, member b (torsin b),…
GO:0035639	purine ribonucleoside triphosphate binding	1.77e-06	0.000291	1.53	17947	1761	788	118	[HSPA1A - heat shock 70kda protein 1a, HSPA1B - heat shock 70kda protein 1b, DDX5 - dead (asp-glu-ala-asp) box helicase 5, DALRD3 - dalr anticodon binding domain containing 3, STK35 - serine/threonine kinase 35, CDC34 - cell division cycle 34, RHOT2 - ras homolog family member t2, SPG7 - spastic paraplegia 7 (pure and complicated autosomal recessive), TOR1B - torsin family 1, member b (torsin b),…
GO:0032555	purine ribonucleotide binding	1.94e-06	0.000306	1.52	17947	1802	788	120	[HSPA1A - heat shock 70kda protein 1a, HSPA1B - heat shock 70kda protein 1b, DDX5 - dead (asp-glu-ala-asp) box helicase 5, DALRD3 - dalr anticodon binding domain containing 3, STK35 - serine/threonine kinase 35, CDC34 - cell division cycle 34, RHOT2 - ras homolog family member t2, SPG7 - spastic paraplegia 7 (pure and complicated autosomal recessive), TOR1B - torsin family 1, member b (torsin b),…
GO:0017076	purine nucleotide binding	2e-06	0.000304	1.51	17947	1822	788	121	[HSPA1A - heat shock 70kda protein 1a, HSPA1B - heat shock 70kda protein 1b, DDX5 - dead (asp-glu-ala-asp) box helicase 5, DALRD3 - dalr anticodon binding domain containing 3, STK35 - serine/threonine kinase 35, CDC34 - cell division cycle 34, RHOT2 - ras homolog family member t2, SPG7 - spastic paraplegia 7 (pure and complicated autosomal recessive), TOR1B - torsin family 1, member b (torsin b),…
GO:0032550	purine ribonucleoside binding	2.28e-06	0.000333	1.52	17947	1770	788	118	[HSPA1A - heat shock 70kda protein 1a, HSPA1B - heat shock 70kda protein 1b, DDX5 - dead (asp-glu-ala-asp) box helicase 5, DALRD3 - dalr anticodon binding domain containing 3, STK35 - serine/threonine kinase 35, CDC34 - cell division cycle 34, RHOT2 - ras homolog family member t2, SPG7 - spastic paraplegia 7 (pure and complicated autosomal recessive), TOR1B - torsin family 1, member b (torsin b),…
GO:0001883	purine nucleoside binding	2.47e-06	0.000349	1.52	17947	1773	788	118	[HSPA1A - heat shock 70kda protein 1a, HSPA1B - heat shock 70kda protein 1b, DDX5 - dead (asp-glu-ala-asp) box helicase 5, DALRD3 - dalr anticodon binding domain containing 3, STK35 - serine/threonine kinase 35, CDC34 - cell division cycle 34, RHOT2 - ras homolog family member t2, SPG7 - spastic paraplegia 7 (pure and complicated autosomal recessive), TOR1B - torsin family 1, member b (torsin b),…
GO:0004386	helicase activity	5.52e-06	0.000754	3.14	17947	145	788	20	[EIF4A2 - eukaryotic translation initiation factor 4a2, SMARCA5 - swi/snf related, matrix associated, actin dependent regulator of chromatin, subfamily a, member 5, DDX41 - dead (asp-glu-ala-asp) box polypeptide 41, RECQL4 - recq protein-like 4, CHD2 - chromodomain helicase dna binding protein 2, DDX5 - dead (asp-glu-ala-asp) box helicase 5, ERCC3 - excision repair cross-complementing rodent repa…
GO:0003824	catalytic activity	1.42e-05	0.00187	1.23	17947	5288	788	286	[HSPA1A - heat shock 70kda protein 1a, RFNG - rfng o-fucosylpeptide 3-beta-n-acetylglucosaminyltransferase, DPM1 - dolichyl-phosphate mannosyltransferase polypeptide 1, catalytic subunit, HSPA1B - heat shock 70kda protein 1b, MEX3C - mex-3 rna binding family member c, MYLIP - myosin regulatory light chain interacting protein, CREG1 - cellular repressor of e1a-stimulated genes 1, PDIA4 - protein d…
GO:0003735	structural constituent of ribosome	2.19e-05	0.0028	2.96	17947	146	788	19	[MRPL28 - mitochondrial ribosomal protein l28, RPS2 - ribosomal protein s2, RPS25 - ribosomal protein s25, RPLP2 - ribosomal protein, large, p2, RPL18A - ribosomal protein l18a, RPS16 - ribosomal protein s16, MRPL12 - mitochondrial ribosomal protein l12, RPL12 - ribosomal protein l12, RPS19 - ribosomal protein s19, RPL10A - ribosomal protein l10a, RPS11 - ribosomal protein s11, RPS9 - ribosomal p…
GO:0043566	structure-specific DNA binding	3.83e-05	0.00475	2.43	17947	234	788	25	[RTF1 - rtf1, paf1/rna polymerase ii complex component, homolog (s. cerevisiae), PURB - purine-rich element binding protein b, SPEN - spen homolog, transcriptional regulator (drosophila), CRY1 - cryptochrome 1 (photolyase-like), JUN - jun proto-oncogene, JUNB - jun b proto-oncogene, EGR1 - early growth response 1, PCBP1 - poly(rc) binding protein 1, RPA1 - replication protein a1, 70kda, H3F3B - h…
GO:0031491	nucleosome binding	4.65e-05	0.0056	5.12	17947	40	788	9	[ACTB - actin, beta, SMARCC1 - swi/snf related, matrix associated, actin dependent regulator of chromatin, subfamily c, member 1, GATAD2B - gata zinc finger domain containing 2b, SMARCA5 - swi/snf related, matrix associated, actin dependent regulator of chromatin, subfamily a, member 5, SMARCD2 - swi/snf related, matrix associated, actin dependent regulator of chromatin, subfamily d, member 2, NO…
GO:0008026	ATP-dependent helicase activity	9.16e-05	0.0107	3.44	17947	86	788	13	[EIF4A2 - eukaryotic translation initiation factor 4a2, RECQL4 - recq protein-like 4, DDX5 - dead (asp-glu-ala-asp) box helicase 5, CHD2 - chromodomain helicase dna binding protein 2, ERCC3 - excision repair cross-complementing rodent repair deficiency, complementation group 3, HELB - helicase (dna) b, RAD50 - rad50 homolog (s. cerevisiae), EIF4A3 - eukaryotic translation initiation factor 4a3, D…
GO:0070035	purine NTP-dependent helicase activity	9.16e-05	0.0104	3.44	17947	86	788	13	[EIF4A2 - eukaryotic translation initiation factor 4a2, RECQL4 - recq protein-like 4, DDX5 - dead (asp-glu-ala-asp) box helicase 5, CHD2 - chromodomain helicase dna binding protein 2, ERCC3 - excision repair cross-complementing rodent repair deficiency, complementation group 3, HELB - helicase (dna) b, RAD50 - rad50 homolog (s. cerevisiae), EIF4A3 - eukaryotic translation initiation factor 4a3, D…
GO:0042623	ATPase activity, coupled	0.0001	0.0111	2.25	17947	263	788	26	[ATP8B2 - atpase, aminophospholipid transporter, class i, type 8b, member 2, HSPA1A - heat shock 70kda protein 1a, HSPA1B - heat shock 70kda protein 1b, DDX5 - dead (asp-glu-ala-asp) box helicase 5, ERCC3 - excision repair cross-complementing rodent repair deficiency, complementation group 3, ATP1B2 - atpase, na+/k+ transporting, beta 2 polypeptide, MYH9 - myosin, heavy chain 9, non-muscle, ATP1B…
GO:0003682	chromatin binding	0.000141	0.0152	1.94	17947	410	788	35	[LRWD1 - leucine-rich repeats and wd repeat domain containing 1, HSF1 - heat shock transcription factor 1, SNAPC4 - small nuclear rna activating complex, polypeptide 4, 190kda, DLX2 - distal-less homeobox 2, SSRP1 - structure specific recognition protein 1, HIRA - histone cell cycle regulator, DNAJC1 - dnaj (hsp40) homolog, subfamily c, member 1, ING5 - inhibitor of growth family, member 5, TOP1 …
GO:0001055	RNA polymerase II activity	0.000224	0.0235	11.39	17947	8	788	4	[POLR2J - polymerase (rna) ii (dna directed) polypeptide j, 13.3kda, POLR2E - polymerase (rna) ii (dna directed) polypeptide e, 25kda, POLR2C - polymerase (rna) ii (dna directed) polypeptide c, 33kda, POLR2A - polymerase (rna) ii (dna directed) polypeptide a, 220kda]
GO:0001671	ATPase activator activity	0.000232	0.0237	8.13	17947	14	788	5	[DNAJC1 - dnaj (hsp40) homolog, subfamily c, member 1, AHSA2 - aha1, activator of heat shock 90kda protein atpase homolog 2 (yeast), ATP1B2 - atpase, na+/k+ transporting, beta 2 polypeptide, ATP1B3 - atpase, na+/k+ transporting, beta 3 polypeptide, ATP1B1 - atpase, na+/k+ transporting, beta 1 polypeptide]
GO:0042393	histone binding	0.000264	0.0263	2.72	17947	134	788	16	[ASF1B - anti-silencing function 1b histone chaperone, SMARCA5 - swi/snf related, matrix associated, actin dependent regulator of chromatin, subfamily a, member 5, H2AFX - h2a histone family, member x, CHD2 - chromodomain helicase dna binding protein 2, PSME4 - proteasome (prosome, macropain) activator subunit 4, LRWD1 - leucine-rich repeats and wd repeat domain containing 1, RNF168 - ring finger…
GO:0051082	unfolded protein binding	0.000284	0.0277	3.08	17947	96	788	13	[HSPA1A - heat shock 70kda protein 1a, HSPA1B - heat shock 70kda protein 1b, CHAF1A - chromatin assembly factor 1, subunit a (p150), SCAP - srebf chaperone, CALR - calreticulin, CDC37 - cell division cycle 37, SPG7 - spastic paraplegia 7 (pure and complicated autosomal recessive), HSP90B1 - heat shock protein 90kda beta (grp94), member 1, TUBB4B - tubulin, beta 4b class ivb, HSPA2 - heat shock 70…
GO:0043168	anion binding	0.000397	0.0378	1.3	17947	2516	788	144	[HSPA1A - heat shock 70kda protein 1a, HSPA1B - heat shock 70kda protein 1b, GLTPD1 - glycolipid transfer protein domain containing 1, DDX5 - dead (asp-glu-ala-asp) box helicase 5, DALRD3 - dalr anticodon binding domain containing 3, AAMP - angio-associated, migratory cell protein, CREG1 - cellular repressor of e1a-stimulated genes 1, STK35 - serine/threonine kinase 35, CDC34 - cell division cycl…
GO:0034062	RNA polymerase activity	0.000417	0.0388	4.34	17947	42	788	8	[POLR1A - polymerase (rna) i polypeptide a, 194kda, POLA1 - polymerase (dna directed), alpha 1, catalytic subunit, POLR2J - polymerase (rna) ii (dna directed) polypeptide j, 13.3kda, POLR1C - polymerase (rna) i polypeptide c, 30kda, POLR2E - polymerase (rna) ii (dna directed) polypeptide e, 25kda, POLR2C - polymerase (rna) ii (dna directed) polypeptide c, 33kda, POLR2B - polymerase (rna) ii (dna …
GO:0003899	DNA-directed RNA polymerase activity	0.000417	0.038	4.34	17947	42	788	8	[POLR1A - polymerase (rna) i polypeptide a, 194kda, POLA1 - polymerase (dna directed), alpha 1, catalytic subunit, POLR2J - polymerase (rna) ii (dna directed) polypeptide j, 13.3kda, POLR1C - polymerase (rna) i polypeptide c, 30kda, POLR2E - polymerase (rna) ii (dna directed) polypeptide e, 25kda, POLR2C - polymerase (rna) ii (dna directed) polypeptide c, 33kda, POLR2B - polymerase (rna) ii (dna …
GO:0004842	ubiquitin-protein transferase activity	0.000437	0.039	2.09	17947	273	788	25	[RNF181 - ring finger protein 181, MYLIP - myosin regulatory light chain interacting protein, UBR4 - ubiquitin protein ligase e3 component n-recognin 4, RNF149 - ring finger protein 149, RNF10 - ring finger protein 10, AREL1 - apoptosis resistant e3 ubiquitin protein ligase 1, ZER1 - zyg-11 related, cell cycle regulator, CDC34 - cell division cycle 34, TRIM28 - tripartite motif containing 28, RNF…
GO:0044389	small conjugating protein ligase binding	0.000484	0.0422	2.35	17947	184	788	19	[HSPA1A - heat shock 70kda protein 1a, HSPA1B - heat shock 70kda protein 1b, SKI - v-ski avian sarcoma viral oncogene homolog, FZD5 - frizzled family receptor 5, CXCR4 - chemokine (c-x-c motif) receptor 4, PER1 - period circadian clock 1, NLK - nemo-like kinase, CALR - calreticulin, FAF1 - fas (tnfrsf6) associated factor 1, TRIM28 - tripartite motif containing 28, ANAPC2 - anaphase promoting comp…
GO:0031625	ubiquitin protein ligase binding	0.000484	0.0413	2.35	17947	184	788	19	[HSPA1A - heat shock 70kda protein 1a, HSPA1B - heat shock 70kda protein 1b, SKI - v-ski avian sarcoma viral oncogene homolog, FZD5 - frizzled family receptor 5, CXCR4 - chemokine (c-x-c motif) receptor 4, PER1 - period circadian clock 1, NLK - nemo-like kinase, CALR - calreticulin, FAF1 - fas (tnfrsf6) associated factor 1, TRIM28 - tripartite motif containing 28, ANAPC2 - anaphase promoting comp…

## Sheet: GOPROCESS_5'_0.05
GO Term	Description	P-value	FDR q-value	Enrichment	N	B	n	b	Genes
GO:0010467	gene expression	3.59e-16	4.61e-12	3.42	17947	671	446	57	[HSPA1A - heat shock 70kda protein 1a, HSPA1B - heat shock 70kda protein 1b, MED26 - mediator complex subunit 26, NCBP1 - nuclear cap binding protein subunit 1, 80kda, RPL18A - ribosomal protein l18a, HNRNPA0 - heterogeneous nuclear ribonucleoprotein a0, RPL12 - ribosomal protein l12, TRIM28 - tripartite motif containing 28, PCBP1 - poly(rc) binding protein 1, PRPF8 - pre-mrna processing factor 8…
GO:0044237	cellular metabolic process	1.5e-15	9.63e-12	1.4	17947	8233	446	287	[HSPA1A - heat shock 70kda protein 1a, MYLIP - myosin regulatory light chain interacting protein, HSPA1B - heat shock 70kda protein 1b, DPM1 - dolichyl-phosphate mannosyltransferase polypeptide 1, catalytic subunit, NCBP1 - nuclear cap binding protein subunit 1, 80kda, ZCCHC8 - zinc finger, cchc domain containing 8, RNPC3 - rna-binding region (rnp1, rrm) containing 3, HNRNPA0 - heterogeneous nucl…
GO:0044260	cellular macromolecule metabolic process	2.16e-14	9.24e-11	1.51	17947	6035	446	227	[HSPA1A - heat shock 70kda protein 1a, MYLIP - myosin regulatory light chain interacting protein, HSPA1B - heat shock 70kda protein 1b, DPM1 - dolichyl-phosphate mannosyltransferase polypeptide 1, catalytic subunit, NCBP1 - nuclear cap binding protein subunit 1, 80kda, ZCCHC8 - zinc finger, cchc domain containing 8, RNPC3 - rna-binding region (rnp1, rrm) containing 3, HNRNPA0 - heterogeneous nucl…
GO:0016071	mRNA metabolic process	7.68e-13	2.47e-09	3.23	17947	598	446	48	[HSPA1A - heat shock 70kda protein 1a, HSPA1B - heat shock 70kda protein 1b, NCBP1 - nuclear cap binding protein subunit 1, 80kda, DDX5 - dead (asp-glu-ala-asp) box helicase 5, ERCC3 - excision repair cross-complementing rodent repair deficiency, complementation group 3, ZCCHC8 - zinc finger, cchc domain containing 8, RNPC3 - rna-binding region (rnp1, rrm) containing 3, RPS25 - ribosomal protein …
GO:0006139	nucleobase-containing compound metabolic process	1.69e-12	4.35e-09	1.6	17947	4487	446	178	[HSPA1A - heat shock 70kda protein 1a, IKBKAP - inhibitor of kappa light polypeptide gene enhancer in b-cells, kinase complex-associated protein, DPM1 - dolichyl-phosphate mannosyltransferase polypeptide 1, catalytic subunit, HSPA1B - heat shock 70kda protein 1b, FOXK2 - forkhead box k2, NCBP1 - nuclear cap binding protein subunit 1, 80kda, DDX5 - dead (asp-glu-ala-asp) box helicase 5, ZCCHC8 - z…
GO:0034641	cellular nitrogen compound metabolic process	1.82e-11	3.88e-08	1.53	17947	4889	446	186	[HSPA1A - heat shock 70kda protein 1a, IKBKAP - inhibitor of kappa light polypeptide gene enhancer in b-cells, kinase complex-associated protein, DPM1 - dolichyl-phosphate mannosyltransferase polypeptide 1, catalytic subunit, HSPA1B - heat shock 70kda protein 1b, FOXK2 - forkhead box k2, NCBP1 - nuclear cap binding protein subunit 1, 80kda, DDX5 - dead (asp-glu-ala-asp) box helicase 5, ZCCHC8 - z…
GO:0043170	macromolecule metabolic process	2.15e-11	3.95e-08	1.41	17947	6750	446	236	[HSPA1A - heat shock 70kda protein 1a, HSPA1B - heat shock 70kda protein 1b, DPM1 - dolichyl-phosphate mannosyltransferase polypeptide 1, catalytic subunit, MYLIP - myosin regulatory light chain interacting protein, NCBP1 - nuclear cap binding protein subunit 1, 80kda, ZCCHC8 - zinc finger, cchc domain containing 8, RNPC3 - rna-binding region (rnp1, rrm) containing 3, HNRNPA0 - heterogeneous nucl…
GO:0044238	primary metabolic process	2.68e-11	4.31e-08	1.33	17947	8342	446	276	[HSPA1A - heat shock 70kda protein 1a, MYLIP - myosin regulatory light chain interacting protein, HSPA1B - heat shock 70kda protein 1b, DPM1 - dolichyl-phosphate mannosyltransferase polypeptide 1, catalytic subunit, NCBP1 - nuclear cap binding protein subunit 1, 80kda, ZCCHC8 - zinc finger, cchc domain containing 8, RNPC3 - rna-binding region (rnp1, rrm) containing 3, HNRNPA0 - heterogeneous nucl…
GO:0046483	heterocycle metabolic process	2.74e-11	3.9e-08	1.55	17947	4662	446	179	[HSPA1A - heat shock 70kda protein 1a, IKBKAP - inhibitor of kappa light polypeptide gene enhancer in b-cells, kinase complex-associated protein, DPM1 - dolichyl-phosphate mannosyltransferase polypeptide 1, catalytic subunit, HSPA1B - heat shock 70kda protein 1b, FOXK2 - forkhead box k2, NCBP1 - nuclear cap binding protein subunit 1, 80kda, DDX5 - dead (asp-glu-ala-asp) box helicase 5, ZCCHC8 - z…
GO:0006725	cellular aromatic compound metabolic process	3.64e-11	4.68e-08	1.54	17947	4677	446	179	[HSPA1A - heat shock 70kda protein 1a, IKBKAP - inhibitor of kappa light polypeptide gene enhancer in b-cells, kinase complex-associated protein, DPM1 - dolichyl-phosphate mannosyltransferase polypeptide 1, catalytic subunit, HSPA1B - heat shock 70kda protein 1b, FOXK2 - forkhead box k2, NCBP1 - nuclear cap binding protein subunit 1, 80kda, DDX5 - dead (asp-glu-ala-asp) box helicase 5, ZCCHC8 - z…
GO:0008152	metabolic process	5.17e-11	6.03e-08	1.28	17947	9459	446	302	[HSPA1A - heat shock 70kda protein 1a, RFNG - rfng o-fucosylpeptide 3-beta-n-acetylglucosaminyltransferase, MYLIP - myosin regulatory light chain interacting protein, MEX3C - mex-3 rna binding family member c, HSPA1B - heat shock 70kda protein 1b, DPM1 - dolichyl-phosphate mannosyltransferase polypeptide 1, catalytic subunit, NCBP1 - nuclear cap binding protein subunit 1, 80kda, ZCCHC8 - zinc fin…
GO:0006807	nitrogen compound metabolic process	5.27e-11	5.64e-08	1.49	17947	5307	446	196	[HSPA1A - heat shock 70kda protein 1a, HSPA1B - heat shock 70kda protein 1b, DPM1 - dolichyl-phosphate mannosyltransferase polypeptide 1, catalytic subunit, NCBP1 - nuclear cap binding protein subunit 1, 80kda, ZCCHC8 - zinc finger, cchc domain containing 8, RNPC3 - rna-binding region (rnp1, rrm) containing 3, HNRNPA0 - heterogeneous nuclear ribonucleoprotein a0, TSC22D4 - tsc22 domain family, me…
GO:0006402	mRNA catabolic process	5.77e-11	5.7e-08	5.11	17947	189	446	24	[HSPA1A - heat shock 70kda protein 1a, HSPA1B - heat shock 70kda protein 1b, EIF4A2 - eukaryotic translation initiation factor 4a2, NCBP1 - nuclear cap binding protein subunit 1, 80kda, SMG1 - smg1 phosphatidylinositol 3-kinase-related kinase, RPS25 - ribosomal protein s25, RPS2 - ribosomal protein s2, RPLP2 - ribosomal protein, large, p2, RPL18A - ribosomal protein l18a, RPS16 - ribosomal protei…
GO:0000184	nuclear-transcribed mRNA catabolic process, nonsense-mediated decay	7.01e-11	6.43e-08	6.59	17947	116	446	19	[NCBP1 - nuclear cap binding protein subunit 1, 80kda, SMG1 - smg1 phosphatidylinositol 3-kinase-related kinase, RPS2 - ribosomal protein s2, RPS25 - ribosomal protein s25, RPLP2 - ribosomal protein, large, p2, RPL18A - ribosomal protein l18a, RPS16 - ribosomal protein s16, PABPC1 - poly(a) binding protein, cytoplasmic 1, RPS19 - ribosomal protein s19, RPL12 - ribosomal protein l12, RPL10A - ribo…
GO:0044267	cellular protein metabolic process	2.01e-10	1.72e-07	1.74	17947	2798	446	121	[HSPA1A - heat shock 70kda protein 1a, MYLIP - myosin regulatory light chain interacting protein, HSPA1B - heat shock 70kda protein 1b, DPM1 - dolichyl-phosphate mannosyltransferase polypeptide 1, catalytic subunit, IKBKAP - inhibitor of kappa light polypeptide gene enhancer in b-cells, kinase complex-associated protein, CDC20 - cell division cycle 20, STK35 - serine/threonine kinase 35, PPM1L - …
GO:0045047	protein targeting to ER	2.27e-10	1.82e-07	6.58	17947	110	446	18	[RPS2 - ribosomal protein s2, RPS25 - ribosomal protein s25, RPLP2 - ribosomal protein, large, p2, RPL18A - ribosomal protein l18a, RPS16 - ribosomal protein s16, SEC11C - sec11 homolog c (s. cerevisiae), RPL12 - ribosomal protein l12, RPS19 - ribosomal protein s19, RPL10A - ribosomal protein l10a, RPS11 - ribosomal protein s11, RPS15 - ribosomal protein s15, CHMP4B - charged multivesicular body …
GO:1901360	organic cyclic compound metabolic process	2.91e-10	2.2e-07	1.5	17947	4897	446	182	[HSPA1A - heat shock 70kda protein 1a, IKBKAP - inhibitor of kappa light polypeptide gene enhancer in b-cells, kinase complex-associated protein, DPM1 - dolichyl-phosphate mannosyltransferase polypeptide 1, catalytic subunit, HSPA1B - heat shock 70kda protein 1b, FOXK2 - forkhead box k2, NCBP1 - nuclear cap binding protein subunit 1, 80kda, DDX5 - dead (asp-glu-ala-asp) box helicase 5, ZCCHC8 - z…
GO:0006396	RNA processing	3.3e-10	2.35e-07	2.79	17947	663	446	46	[RRP9 - ribosomal rna processing 9, small subunit (ssu) processome component, homolog (yeast), NCBP1 - nuclear cap binding protein subunit 1, 80kda, DDX5 - dead (asp-glu-ala-asp) box helicase 5, ERCC3 - excision repair cross-complementing rodent repair deficiency, complementation group 3, ZCCHC8 - zinc finger, cchc domain containing 8, RNPC3 - rna-binding region (rnp1, rrm) containing 3, RPS16 - …
GO:0071704	organic substance metabolic process	3.74e-10	2.52e-07	1.3	17947	8593	446	278	[HSPA1A - heat shock 70kda protein 1a, MYLIP - myosin regulatory light chain interacting protein, HSPA1B - heat shock 70kda protein 1b, DPM1 - dolichyl-phosphate mannosyltransferase polypeptide 1, catalytic subunit, NCBP1 - nuclear cap binding protein subunit 1, 80kda, ZCCHC8 - zinc finger, cchc domain containing 8, RNPC3 - rna-binding region (rnp1, rrm) containing 3, HNRNPA0 - heterogeneous nucl…
GO:0072599	establishment of protein localization to endoplasmic reticulum	4.16e-10	2.67e-07	6.35	17947	114	446	18	[RPS2 - ribosomal protein s2, RPS25 - ribosomal protein s25, RPLP2 - ribosomal protein, large, p2, RPL18A - ribosomal protein l18a, RPS16 - ribosomal protein s16, SEC11C - sec11 homolog c (s. cerevisiae), RPL12 - ribosomal protein l12, RPS19 - ribosomal protein s19, RPL10A - ribosomal protein l10a, RPS11 - ribosomal protein s11, RPS15 - ribosomal protein s15, RPS28 - ribosomal protein s28, CHMP4B…
GO:0000956	nuclear-transcribed mRNA catabolic process	6.22e-10	3.81e-07	4.97	17947	178	446	22	[EIF4A2 - eukaryotic translation initiation factor 4a2, NCBP1 - nuclear cap binding protein subunit 1, 80kda, SMG1 - smg1 phosphatidylinositol 3-kinase-related kinase, RPS25 - ribosomal protein s25, RPS2 - ribosomal protein s2, RPLP2 - ribosomal protein, large, p2, RPL18A - ribosomal protein l18a, RPS16 - ribosomal protein s16, PABPC1 - poly(a) binding protein, cytoplasmic 1, RPS19 - ribosomal pr…
GO:0070972	protein localization to endoplasmic reticulum	6.44e-10	3.76e-07	6.19	17947	117	446	18	[RPS2 - ribosomal protein s2, RPS25 - ribosomal protein s25, RPLP2 - ribosomal protein, large, p2, RPL18A - ribosomal protein l18a, RPS16 - ribosomal protein s16, SEC11C - sec11 homolog c (s. cerevisiae), RPL12 - ribosomal protein l12, RPS19 - ribosomal protein s19, RPL10A - ribosomal protein l10a, RPS11 - ribosomal protein s11, RPS15 - ribosomal protein s15, RPS28 - ribosomal protein s28, CHMP4B…
GO:0034655	nucleobase-containing compound catabolic process	8e-10	4.47e-07	2.44	17947	906	446	55	[HSPA1A - heat shock 70kda protein 1a, HSPA1B - heat shock 70kda protein 1b, NCBP1 - nuclear cap binding protein subunit 1, 80kda, DDX5 - dead (asp-glu-ala-asp) box helicase 5, RPL18A - ribosomal protein l18a, KIF3C - kinesin family member 3c, RPL12 - ribosomal protein l12, PNP - purine nucleoside phosphorylase, TOR1B - torsin family 1, member b (torsin b), ATM - ataxia telangiectasia mutated, DH…
GO:0006414	translational elongation	8.55e-10	4.58e-07	6.52	17947	105	446	17	[EEF2 - eukaryotic translation elongation factor 2, TUFM - tu translation elongation factor, mitochondrial, RPS2 - ribosomal protein s2, RPS25 - ribosomal protein s25, RPLP2 - ribosomal protein, large, p2, RPL18A - ribosomal protein l18a, EEF1A1 - eukaryotic translation elongation factor 1 alpha 1, RPS16 - ribosomal protein s16, RPL12 - ribosomal protein l12, RPS19 - ribosomal protein s19, RPL10A…
GO:0072594	establishment of protein localization to organelle	8.86e-10	4.55e-07	3.9	17947	289	446	28	[PMPCB - peptidase (mitochondrial processing) beta, RANBP2 - ran binding protein 2, LRWD1 - leucine-rich repeats and wd repeat domain containing 1, RPS25 - ribosomal protein s25, JUN - jun proto-oncogene, RPL18A - ribosomal protein l18a, RPS16 - ribosomal protein s16, RPS19 - ribosomal protein s19, RPL12 - ribosomal protein l12, RPS11 - ribosomal protein s11, TIMM10B - translocase of inner mitoch…
GO:0006605	protein targeting	9.61e-10	4.75e-07	4.01	17947	271	446	27	[PMPCB - peptidase (mitochondrial processing) beta, RPS25 - ribosomal protein s25, RPL18A - ribosomal protein l18a, RPS16 - ribosomal protein s16, RPS19 - ribosomal protein s19, RPL12 - ribosomal protein l12, RPS11 - ribosomal protein s11, TIMM10B - translocase of inner mitochondrial membrane 10 homolog b (yeast), TMED2 - transmembrane emp24 domain trafficking protein 2, GCC1 - grip and coiled-co…
GO:0006401	RNA catabolic process	1.03e-09	4.89e-07	4.45	17947	217	446	24	[HSPA1A - heat shock 70kda protein 1a, HSPA1B - heat shock 70kda protein 1b, EIF4A2 - eukaryotic translation initiation factor 4a2, NCBP1 - nuclear cap binding protein subunit 1, 80kda, SMG1 - smg1 phosphatidylinositol 3-kinase-related kinase, RPS2 - ribosomal protein s2, RPS25 - ribosomal protein s25, RPLP2 - ribosomal protein, large, p2, RPL18A - ribosomal protein l18a, RPS16 - ribosomal protei…
GO:0090304	nucleic acid metabolic process	1.07e-09	4.89e-07	1.58	17947	3707	446	146	[HSPA1A - heat shock 70kda protein 1a, IKBKAP - inhibitor of kappa light polypeptide gene enhancer in b-cells, kinase complex-associated protein, HSPA1B - heat shock 70kda protein 1b, FOXK2 - forkhead box k2, NCBP1 - nuclear cap binding protein subunit 1, 80kda, DDX5 - dead (asp-glu-ala-asp) box helicase 5, ZCCHC8 - zinc finger, cchc domain containing 8, RNPC3 - rna-binding region (rnp1, rrm) con…
GO:0006614	SRP-dependent cotranslational protein targeting to membrane	1.16e-09	5.12e-07	6.39	17947	107	446	17	[RPS2 - ribosomal protein s2, RPS25 - ribosomal protein s25, RPLP2 - ribosomal protein, large, p2, RPL18A - ribosomal protein l18a, RPS16 - ribosomal protein s16, SEC11C - sec11 homolog c (s. cerevisiae), RPL12 - ribosomal protein l12, RPS19 - ribosomal protein s19, RPL10A - ribosomal protein l10a, RPS11 - ribosomal protein s11, RPS15 - ribosomal protein s15, RPS28 - ribosomal protein s28, SPCS1 …
GO:0016482	cytoplasmic transport	1.49e-09	6.38e-07	2.82	17947	599	446	42	[NCBP1 - nuclear cap binding protein subunit 1, 80kda, RANBP2 - ran binding protein 2, PMPCB - peptidase (mitochondrial processing) beta, RPS25 - ribosomal protein s25, JUN - jun proto-oncogene, RPL18A - ribosomal protein l18a, RPS16 - ribosomal protein s16, RPS19 - ribosomal protein s19, RPL12 - ribosomal protein l12, RHOB - ras homolog family member b, RPS11 - ribosomal protein s11, TMED2 - tra…
GO:0006613	cotranslational protein targeting to membrane	1.55e-09	6.44e-07	6.28	17947	109	446	17	[RPS2 - ribosomal protein s2, RPS25 - ribosomal protein s25, RPLP2 - ribosomal protein, large, p2, RPL18A - ribosomal protein l18a, RPS16 - ribosomal protein s16, SEC11C - sec11 homolog c (s. cerevisiae), RPL12 - ribosomal protein l12, RPS19 - ribosomal protein s19, RPL10A - ribosomal protein l10a, RPS11 - ribosomal protein s11, RPS15 - ribosomal protein s15, RPS28 - ribosomal protein s28, SPCS1 …
GO:0044270	cellular nitrogen compound catabolic process	1.68e-09	6.75e-07	2.37	17947	951	446	56	[HSPA1A - heat shock 70kda protein 1a, HSPA1B - heat shock 70kda protein 1b, NCBP1 - nuclear cap binding protein subunit 1, 80kda, DDX5 - dead (asp-glu-ala-asp) box helicase 5, RPL18A - ribosomal protein l18a, KIF3C - kinesin family member 3c, RPL12 - ribosomal protein l12, PNP - purine nucleoside phosphorylase, TOR1B - torsin family 1, member b (torsin b), ATM - ataxia telangiectasia mutated, DH…
GO:0006612	protein targeting to membrane	1.76e-09	6.86e-07	5.19	17947	155	446	20	[RPS2 - ribosomal protein s2, RPS25 - ribosomal protein s25, RPLP2 - ribosomal protein, large, p2, RPL18A - ribosomal protein l18a, RPS16 - ribosomal protein s16, SEC11C - sec11 homolog c (s. cerevisiae), RPL12 - ribosomal protein l12, RPS19 - ribosomal protein s19, RPL10A - ribosomal protein l10a, RPS11 - ribosomal protein s11, TMED2 - transmembrane emp24 domain trafficking protein 2, PRKCI - pr…
GO:0033365	protein localization to organelle	3.57e-09	1.35e-06	3.3	17947	390	446	32	[RANBP2 - ran binding protein 2, PMPCB - peptidase (mitochondrial processing) beta, RPS25 - ribosomal protein s25, JUN - jun proto-oncogene, RPL18A - ribosomal protein l18a, RPS16 - ribosomal protein s16, RPL12 - ribosomal protein l12, RPS19 - ribosomal protein s19, RPS11 - ribosomal protein s11, TIMM10B - translocase of inner mitochondrial membrane 10 homolog b (yeast), GCC1 - grip and coiled-co…
GO:0046700	heterocycle catabolic process	4.52e-09	1.66e-06	2.33	17947	951	446	55	[HSPA1A - heat shock 70kda protein 1a, HSPA1B - heat shock 70kda protein 1b, NCBP1 - nuclear cap binding protein subunit 1, 80kda, DDX5 - dead (asp-glu-ala-asp) box helicase 5, RPL18A - ribosomal protein l18a, KIF3C - kinesin family member 3c, RPL12 - ribosomal protein l12, PNP - purine nucleoside phosphorylase, TOR1B - torsin family 1, member b (torsin b), ATM - ataxia telangiectasia mutated, DH…
GO:0006415	translational termination	4.78e-09	1.71e-06	6.78	17947	89	446	15	[ICT1 - immature colon carcinoma transcript 1, RPS2 - ribosomal protein s2, RPS25 - ribosomal protein s25, RPLP2 - ribosomal protein, large, p2, RPL18A - ribosomal protein l18a, RPS16 - ribosomal protein s16, RPL12 - ribosomal protein l12, RPS19 - ribosomal protein s19, RPL10A - ribosomal protein l10a, RPS11 - ribosomal protein s11, RPS15 - ribosomal protein s15, RPS28 - ribosomal protein s28, RP…
GO:0019439	aromatic compound catabolic process	5.04e-09	1.75e-06	2.32	17947	954	446	55	[HSPA1A - heat shock 70kda protein 1a, HSPA1B - heat shock 70kda protein 1b, NCBP1 - nuclear cap binding protein subunit 1, 80kda, DDX5 - dead (asp-glu-ala-asp) box helicase 5, RPL18A - ribosomal protein l18a, KIF3C - kinesin family member 3c, RPL12 - ribosomal protein l12, PNP - purine nucleoside phosphorylase, TOR1B - torsin family 1, member b (torsin b), ATM - ataxia telangiectasia mutated, DH…
GO:1902582	single-organism intracellular transport	9.77e-09	3.3e-06	2.32	17947	919	446	53	[RAB11FIP3 - rab11 family interacting protein 3 (class ii), RPL18A - ribosomal protein l18a, KIF3C - kinesin family member 3c, RPL12 - ribosomal protein l12, ATP1B1 - atpase, na+/k+ transporting, beta 1 polypeptide, TIMM10B - translocase of inner mitochondrial membrane 10 homolog b (yeast), TMED2 - transmembrane emp24 domain trafficking protein 2, UGT8 - udp glycosyltransferase 8, LMAN2 - lectin,…
GO:0044265	cellular macromolecule catabolic process	9.84e-09	3.24e-06	2.57	17947	688	446	44	[HSPA1A - heat shock 70kda protein 1a, HSPA1B - heat shock 70kda protein 1b, CDC20 - cell division cycle 20, NCBP1 - nuclear cap binding protein subunit 1, 80kda, ERCC3 - excision repair cross-complementing rodent repair deficiency, complementation group 3, RPS25 - ribosomal protein s25, RPL18A - ribosomal protein l18a, USP53 - ubiquitin specific peptidase 53, RPS16 - ribosomal protein s16, PABPC…
GO:0044248	cellular catabolic process	1.51e-08	4.83e-06	1.88	17947	1730	446	81	[HSPA1A - heat shock 70kda protein 1a, HSPA1B - heat shock 70kda protein 1b, NCBP1 - nuclear cap binding protein subunit 1, 80kda, CDC20 - cell division cycle 20, DDX5 - dead (asp-glu-ala-asp) box helicase 5, RPL18A - ribosomal protein l18a, CD2AP - cd2-associated protein, KIF3C - kinesin family member 3c, CDC34 - cell division cycle 34, RPL12 - ribosomal protein l12, FAF1 - fas (tnfrsf6) associa…
GO:0006412	translation	1.6e-08	5e-06	3.88	17947	249	446	24	[EIF4A2 - eukaryotic translation initiation factor 4a2, EEF2 - eukaryotic translation elongation factor 2, IGF2BP3 - insulin-like growth factor 2 mrna binding protein 3, RPS2 - ribosomal protein s2, RPS25 - ribosomal protein s25, RPLP2 - ribosomal protein, large, p2, RPL18A - ribosomal protein l18a, EEF1A1 - eukaryotic translation elongation factor 1 alpha 1, RPS16 - ribosomal protein s16, PABPC1…
GO:1901361	organic cyclic compound catabolic process	1.76e-08	5.37e-06	2.24	17947	989	446	55	[HSPA1A - heat shock 70kda protein 1a, HSPA1B - heat shock 70kda protein 1b, NCBP1 - nuclear cap binding protein subunit 1, 80kda, DDX5 - dead (asp-glu-ala-asp) box helicase 5, RPL18A - ribosomal protein l18a, KIF3C - kinesin family member 3c, RPL12 - ribosomal protein l12, PNP - purine nucleoside phosphorylase, TOR1B - torsin family 1, member b (torsin b), ATM - ataxia telangiectasia mutated, DH…
GO:0044802	single-organism membrane organization	1.79e-08	5.33e-06	2.85	17947	508	446	36	[RANBP2 - ran binding protein 2, RPS25 - ribosomal protein s25, RPL18A - ribosomal protein l18a, PTEN - phosphatase and tensin homolog, RPS16 - ribosomal protein s16, ATP1B3 - atpase, na+/k+ transporting, beta 3 polypeptide, RPL12 - ribosomal protein l12, RPS19 - ribosomal protein s19, ATP1B1 - atpase, na+/k+ transporting, beta 1 polypeptide, RPS11 - ribosomal protein s11, TMED2 - transmembrane e…
GO:0019083	viral transcription	1.82e-08	5.3e-06	6.71	17947	84	446	14	[RPS2 - ribosomal protein s2, RPS25 - ribosomal protein s25, RPLP2 - ribosomal protein, large, p2, RPL18A - ribosomal protein l18a, RPS16 - ribosomal protein s16, RPL12 - ribosomal protein l12, RPS19 - ribosomal protein s19, RPL10A - ribosomal protein l10a, RPS11 - ribosomal protein s11, RPS15 - ribosomal protein s15, RPS28 - ribosomal protein s28, RPS6 - ribosomal protein s6, FAU - finkel-biskis…
GO:0046907	intracellular transport	2.12e-08	6.06e-06	2.13	17947	1132	446	60	[RAB11FIP3 - rab11 family interacting protein 3 (class ii), NCBP1 - nuclear cap binding protein subunit 1, 80kda, RPL18A - ribosomal protein l18a, KIF3C - kinesin family member 3c, RPL12 - ribosomal protein l12, ATP1B1 - atpase, na+/k+ transporting, beta 1 polypeptide, TIMM10B - translocase of inner mitochondrial membrane 10 homolog b (yeast), TMED2 - transmembrane emp24 domain trafficking protei…
GO:0019058	viral life cycle	2.89e-08	8.06e-06	5.55	17947	116	446	16	[TGFB1 - transforming growth factor, beta 1, RPS2 - ribosomal protein s2, RPS25 - ribosomal protein s25, RPLP2 - ribosomal protein, large, p2, RPL18A - ribosomal protein l18a, RPS16 - ribosomal protein s16, RPL12 - ribosomal protein l12, RPS19 - ribosomal protein s19, RPL10A - ribosomal protein l10a, RPS11 - ribosomal protein s11, RPS15 - ribosomal protein s15, RPS28 - ribosomal protein s28, CHMP…
GO:0016070	RNA metabolic process	3e-08	8.21e-06	1.58	17947	3205	446	126	[HSPA1A - heat shock 70kda protein 1a, IKBKAP - inhibitor of kappa light polypeptide gene enhancer in b-cells, kinase complex-associated protein, HSPA1B - heat shock 70kda protein 1b, FOXK2 - forkhead box k2, NCBP1 - nuclear cap binding protein subunit 1, 80kda, DDX5 - dead (asp-glu-ala-asp) box helicase 5, ZCCHC8 - zinc finger, cchc domain containing 8, RNPC3 - rna-binding region (rnp1, rrm) con…
GO:0043241	protein complex disassembly	3.03e-08	8.11e-06	5.18	17947	132	446	17	[ICT1 - immature colon carcinoma transcript 1, DDIT4 - dna-damage-inducible transcript 4, SMARCD2 - swi/snf related, matrix associated, actin dependent regulator of chromatin, subfamily d, member 2, RPS2 - ribosomal protein s2, RPS25 - ribosomal protein s25, RPLP2 - ribosomal protein, large, p2, RPL18A - ribosomal protein l18a, RPS16 - ribosomal protein s16, RPL12 - ribosomal protein l12, RPS19 -…
GO:0043933	macromolecular complex subunit organization	3.1e-08	8.13e-06	1.84	17947	1789	446	82	[IKBKAP - inhibitor of kappa light polypeptide gene enhancer in b-cells, kinase complex-associated protein, NCBP1 - nuclear cap binding protein subunit 1, 80kda, KCNAB2 - potassium voltage-gated channel, shaker-related subfamily, beta member 2, LRWD1 - leucine-rich repeats and wd repeat domain containing 1, RPL18A - ribosomal protein l18a, CD2AP - cd2-associated protein, KCTD5 - potassium channel…
GO:0034613	cellular protein localization	4.25e-08	1.09e-05	2.62	17947	598	446	39	[RANBP2 - ran binding protein 2, PMPCB - peptidase (mitochondrial processing) beta, RPS25 - ribosomal protein s25, JUN - jun proto-oncogene, RPL18A - ribosomal protein l18a, RPS16 - ribosomal protein s16, ATP1B3 - atpase, na+/k+ transporting, beta 3 polypeptide, RPS19 - ribosomal protein s19, RPL12 - ribosomal protein l12, ATP1B1 - atpase, na+/k+ transporting, beta 1 polypeptide, RPS11 - ribosoma…
GO:0006413	translational initiation	5.3e-08	1.33e-05	4.99	17947	137	446	17	[EIF4A2 - eukaryotic translation initiation factor 4a2, RPS2 - ribosomal protein s2, RPS25 - ribosomal protein s25, RPLP2 - ribosomal protein, large, p2, RPL18A - ribosomal protein l18a, RPS16 - ribosomal protein s16, PABPC1 - poly(a) binding protein, cytoplasmic 1, RPL12 - ribosomal protein l12, RPS19 - ribosomal protein s19, RPL10A - ribosomal protein l10a, RPS11 - ribosomal protein s11, RPS15 …
GO:0070727	cellular macromolecule localization	5.3e-08	1.31e-05	2.6	17947	603	446	39	[RANBP2 - ran binding protein 2, PMPCB - peptidase (mitochondrial processing) beta, RPS25 - ribosomal protein s25, JUN - jun proto-oncogene, RPL18A - ribosomal protein l18a, RPS16 - ribosomal protein s16, ATP1B3 - atpase, na+/k+ transporting, beta 3 polypeptide, RPS19 - ribosomal protein s19, RPL12 - ribosomal protein l12, ATP1B1 - atpase, na+/k+ transporting, beta 1 polypeptide, RPS11 - ribosoma…
GO:0090150	establishment of protein localization to membrane	5.78e-08	1.4e-05	3.9	17947	227	446	22	[FLOT1 - flotillin 1, RPS2 - ribosomal protein s2, RPS25 - ribosomal protein s25, RPLP2 - ribosomal protein, large, p2, RPL18A - ribosomal protein l18a, RPS16 - ribosomal protein s16, SEC11C - sec11 homolog c (s. cerevisiae), RPL12 - ribosomal protein l12, RPS19 - ribosomal protein s19, ATP1B1 - atpase, na+/k+ transporting, beta 1 polypeptide, RPL10A - ribosomal protein l10a, RPS11 - ribosomal pr…
GO:0000377	RNA splicing, via transesterification reactions with bulged adenosine as nucleophile	7.77e-08	1.85e-05	4.37	17947	175	446	19	[SFPQ - splicing factor proline/glutamine-rich, SRSF9 - serine/arginine-rich splicing factor 9, PCF11 - pcf11 cleavage and polyadenylation factor subunit, NCBP1 - nuclear cap binding protein subunit 1, 80kda, DDX5 - dead (asp-glu-ala-asp) box helicase 5, ZCCHC8 - zinc finger, cchc domain containing 8, HNRNPA0 - heterogeneous nuclear ribonucleoprotein a0, XAB2 - xpa binding protein 2, PABPC1 - pol…
GO:0000398	mRNA splicing, via spliceosome	7.77e-08	1.81e-05	4.37	17947	175	446	19	[SFPQ - splicing factor proline/glutamine-rich, SRSF9 - serine/arginine-rich splicing factor 9, PCF11 - pcf11 cleavage and polyadenylation factor subunit, NCBP1 - nuclear cap binding protein subunit 1, 80kda, DDX5 - dead (asp-glu-ala-asp) box helicase 5, ZCCHC8 - zinc finger, cchc domain containing 8, HNRNPA0 - heterogeneous nuclear ribonucleoprotein a0, XAB2 - xpa binding protein 2, PABPC1 - pol…
GO:0032984	macromolecular complex disassembly	9.04e-08	2.07e-05	4.82	17947	142	446	17	[ICT1 - immature colon carcinoma transcript 1, DDIT4 - dna-damage-inducible transcript 4, SMARCD2 - swi/snf related, matrix associated, actin dependent regulator of chromatin, subfamily d, member 2, RPS2 - ribosomal protein s2, RPS25 - ribosomal protein s25, RPLP2 - ribosomal protein, large, p2, RPL18A - ribosomal protein l18a, RPS16 - ribosomal protein s16, RPL12 - ribosomal protein l12, RPS19 -…
GO:0072657	protein localization to membrane	9.31e-08	2.1e-05	3.54	17947	273	446	24	[RPS2 - ribosomal protein s2, RPS25 - ribosomal protein s25, RPLP2 - ribosomal protein, large, p2, RPL18A - ribosomal protein l18a, RPS16 - ribosomal protein s16, SEC11C - sec11 homolog c (s. cerevisiae), ATP1B3 - atpase, na+/k+ transporting, beta 3 polypeptide, RPL12 - ribosomal protein l12, RPS19 - ribosomal protein s19, ATP1B1 - atpase, na+/k+ transporting, beta 1 polypeptide, RPL10A - ribosom…
GO:0043624	cellular protein complex disassembly	1.32e-07	2.91e-05	5.34	17947	113	446	15	[ICT1 - immature colon carcinoma transcript 1, RPS2 - ribosomal protein s2, RPS25 - ribosomal protein s25, RPLP2 - ribosomal protein, large, p2, RPL18A - ribosomal protein l18a, RPS16 - ribosomal protein s16, RPL12 - ribosomal protein l12, RPS19 - ribosomal protein s19, RPL10A - ribosomal protein l10a, RPS11 - ribosomal protein s11, RPS15 - ribosomal protein s15, RPS28 - ribosomal protein s28, RP…
GO:0000375	RNA splicing, via transesterification reactions	1.45e-07	3.16e-05	4.2	17947	182	446	19	[SFPQ - splicing factor proline/glutamine-rich, SRSF9 - serine/arginine-rich splicing factor 9, PCF11 - pcf11 cleavage and polyadenylation factor subunit, NCBP1 - nuclear cap binding protein subunit 1, 80kda, DDX5 - dead (asp-glu-ala-asp) box helicase 5, ZCCHC8 - zinc finger, cchc domain containing 8, HNRNPA0 - heterogeneous nuclear ribonucleoprotein a0, XAB2 - xpa binding protein 2, PABPC1 - pol…
GO:0051641	cellular localization	1.69e-07	3.62e-05	2.39	17947	707	446	42	[RANBP2 - ran binding protein 2, PMPCB - peptidase (mitochondrial processing) beta, RPS25 - ribosomal protein s25, JUN - jun proto-oncogene, RPL18A - ribosomal protein l18a, RPS16 - ribosomal protein s16, ATP1B3 - atpase, na+/k+ transporting, beta 3 polypeptide, RPS19 - ribosomal protein s19, RPL12 - ribosomal protein l12, ATP1B1 - atpase, na+/k+ transporting, beta 1 polypeptide, RPS11 - ribosoma…
GO:0009057	macromolecule catabolic process	1.87e-07	3.95e-05	2.27	17947	815	446	46	[HSPA1A - heat shock 70kda protein 1a, HSPA1B - heat shock 70kda protein 1b, NCBP1 - nuclear cap binding protein subunit 1, 80kda, CDC20 - cell division cycle 20, ERCC3 - excision repair cross-complementing rodent repair deficiency, complementation group 3, RPS25 - ribosomal protein s25, RPL18A - ribosomal protein l18a, USP53 - ubiquitin specific peptidase 53, RPS16 - ribosomal protein s16, CD2AP…
GO:1902580	single-organism cellular localization	2.13e-07	4.41e-05	2.72	17947	488	446	33	[RANBP2 - ran binding protein 2, PMPCB - peptidase (mitochondrial processing) beta, RPS25 - ribosomal protein s25, JUN - jun proto-oncogene, RPL18A - ribosomal protein l18a, RPS16 - ribosomal protein s16, ATP1B3 - atpase, na+/k+ transporting, beta 3 polypeptide, RPL12 - ribosomal protein l12, RPS19 - ribosomal protein s19, ATP1B1 - atpase, na+/k+ transporting, beta 1 polypeptide, RPS11 - ribosoma…
GO:0006796	phosphate-containing compound metabolic process	2.33e-07	4.74e-05	1.69	17947	2191	446	92	[HSPA1A - heat shock 70kda protein 1a, IKBKAP - inhibitor of kappa light polypeptide gene enhancer in b-cells, kinase complex-associated protein, DPM1 - dolichyl-phosphate mannosyltransferase polypeptide 1, catalytic subunit, HSPA1B - heat shock 70kda protein 1b, DDX5 - dead (asp-glu-ala-asp) box helicase 5, UGGT2 - udp-glucose glycoprotein glucosyltransferase 2, STK35 - serine/threonine kinase 3…
GO:0010608	posttranscriptional regulation of gene expression	4.4e-07	8.84e-05	2.79	17947	432	446	30	[HSPA1A - heat shock 70kda protein 1a, MYLIP - myosin regulatory light chain interacting protein, HSPA1B - heat shock 70kda protein 1b, EEF2 - eukaryotic translation elongation factor 2, NCBP1 - nuclear cap binding protein subunit 1, 80kda, RNF149 - ring finger protein 149, CDKN2AIP - cdkn2a interacting protein, HNRNPA0 - heterogeneous nuclear ribonucleoprotein a0, PTEN - phosphatase and tensin h…
GO:1901575	organic substance catabolic process	4.68e-07	9.25e-05	1.74	17947	1875	446	81	[HSPA1A - heat shock 70kda protein 1a, HSPA1B - heat shock 70kda protein 1b, NCBP1 - nuclear cap binding protein subunit 1, 80kda, CDC20 - cell division cycle 20, DDX5 - dead (asp-glu-ala-asp) box helicase 5, RPL18A - ribosomal protein l18a, CD2AP - cd2-associated protein, KIF3C - kinesin family member 3c, CDC34 - cell division cycle 34, RPL12 - ribosomal protein l12, FAF1 - fas (tnfrsf6) associa…
GO:0006793	phosphorus metabolic process	5.45e-07	0.000106	1.66	17947	2233	446	92	[HSPA1A - heat shock 70kda protein 1a, IKBKAP - inhibitor of kappa light polypeptide gene enhancer in b-cells, kinase complex-associated protein, DPM1 - dolichyl-phosphate mannosyltransferase polypeptide 1, catalytic subunit, HSPA1B - heat shock 70kda protein 1b, DDX5 - dead (asp-glu-ala-asp) box helicase 5, UGGT2 - udp-glucose glycoprotein glucosyltransferase 2, STK35 - serine/threonine kinase 3…
GO:0022411	cellular component disassembly	7.04e-07	0.000135	3	17947	349	446	26	[FLOT1 - flotillin 1, DDIT4 - dna-damage-inducible transcript 4, RANBP2 - ran binding protein 2, PLK3 - polo-like kinase 3, RPS25 - ribosomal protein s25, RPL18A - ribosomal protein l18a, RPS16 - ribosomal protein s16, RPL12 - ribosomal protein l12, RPS19 - ribosomal protein s19, RPS11 - ribosomal protein s11, RPS15 - ribosomal protein s15, RPS6 - ribosomal protein s6, ROCK1 - rho-associated, coi…
GO:0061024	membrane organization	7.1e-07	0.000134	2.35	17947	667	446	39	[RANBP2 - ran binding protein 2, RPS25 - ribosomal protein s25, RPL18A - ribosomal protein l18a, PTEN - phosphatase and tensin homolog, RPS16 - ribosomal protein s16, ATP1B3 - atpase, na+/k+ transporting, beta 3 polypeptide, RPL12 - ribosomal protein l12, RPS19 - ribosomal protein s19, ATP1B1 - atpase, na+/k+ transporting, beta 1 polypeptide, RPS11 - ribosomal protein s11, TMED2 - transmembrane e…
GO:0016032	viral process	1.19e-06	0.000222	2.4	17947	603	446	36	[NCBP1 - nuclear cap binding protein subunit 1, 80kda, RANBP2 - ran binding protein 2, ERCC3 - excision repair cross-complementing rodent repair deficiency, complementation group 3, RPS25 - ribosomal protein s25, RPL18A - ribosomal protein l18a, GADD45GIP1 - growth arrest and dna-damage-inducible, gamma interacting protein 1, RPS16 - ribosomal protein s16, KCTD5 - potassium channel tetramerizatio…
GO:0044403	symbiosis, encompassing mutualism through parasitism	1.19e-06	0.000219	2.4	17947	603	446	36	[NCBP1 - nuclear cap binding protein subunit 1, 80kda, RANBP2 - ran binding protein 2, ERCC3 - excision repair cross-complementing rodent repair deficiency, complementation group 3, RPS25 - ribosomal protein s25, RPL18A - ribosomal protein l18a, GADD45GIP1 - growth arrest and dna-damage-inducible, gamma interacting protein 1, RPS16 - ribosomal protein s16, KCTD5 - potassium channel tetramerizatio…
GO:0019538	protein metabolic process	1.25e-06	0.000226	1.47	17947	3527	446	129	[HSPA1A - heat shock 70kda protein 1a, IKBKAP - inhibitor of kappa light polypeptide gene enhancer in b-cells, kinase complex-associated protein, DPM1 - dolichyl-phosphate mannosyltransferase polypeptide 1, catalytic subunit, HSPA1B - heat shock 70kda protein 1b, MYLIP - myosin regulatory light chain interacting protein, CDC20 - cell division cycle 20, STK35 - serine/threonine kinase 35, CD2AP - …
GO:0006281	DNA repair	1.32e-06	0.000236	2.83	17947	384	446	27	[H2AFX - h2a histone family, member x, ERCC3 - excision repair cross-complementing rodent repair deficiency, complementation group 3, CRY1 - cryptochrome 1 (photolyase-like), EEPD1 - endonuclease/exonuclease/phosphatase family domain containing 1, TRIM28 - tripartite motif containing 28, SSRP1 - structure specific recognition protein 1, ATM - ataxia telangiectasia mutated, SLC30A9 - solute carrie…
GO:0044764	multi-organism cellular process	1.39e-06	0.000245	2.39	17947	607	446	36	[NCBP1 - nuclear cap binding protein subunit 1, 80kda, RANBP2 - ran binding protein 2, ERCC3 - excision repair cross-complementing rodent repair deficiency, complementation group 3, RPS25 - ribosomal protein s25, RPL18A - ribosomal protein l18a, GADD45GIP1 - growth arrest and dna-damage-inducible, gamma interacting protein 1, RPS16 - ribosomal protein s16, KCTD5 - potassium channel tetramerizatio…
GO:0019637	organophosphate metabolic process	1.48e-06	0.000257	1.91	17947	1222	446	58	[HSPA1A - heat shock 70kda protein 1a, HSPA1B - heat shock 70kda protein 1b, DPM1 - dolichyl-phosphate mannosyltransferase polypeptide 1, catalytic subunit, DDX5 - dead (asp-glu-ala-asp) box helicase 5, UGGT2 - udp-glucose glycoprotein glucosyltransferase 2, KIF3C - kinesin family member 3c, FABP5 - fatty acid binding protein 5 (psoriasis-associated), AGPAT5 - 1-acylglycerol-3-phosphate o-acyltra…
GO:0051649	establishment of localization in cell	1.86e-06	0.000318	1.78	17947	1533	446	68	[RAB11FIP3 - rab11 family interacting protein 3 (class ii), NCBP1 - nuclear cap binding protein subunit 1, 80kda, RPL18A - ribosomal protein l18a, KIF3C - kinesin family member 3c, RPL12 - ribosomal protein l12, ATP1B1 - atpase, na+/k+ transporting, beta 1 polypeptide, TIMM10B - translocase of inner mitochondrial membrane 10 homolog b (yeast), TMED2 - transmembrane emp24 domain trafficking protei…
GO:0009056	catabolic process	1.93e-06	0.000326	1.65	17947	2071	446	85	[HSPA1A - heat shock 70kda protein 1a, HSPA1B - heat shock 70kda protein 1b, NCBP1 - nuclear cap binding protein subunit 1, 80kda, CDC20 - cell division cycle 20, DDX5 - dead (asp-glu-ala-asp) box helicase 5, RPL18A - ribosomal protein l18a, CD2AP - cd2-associated protein, KIF3C - kinesin family member 3c, RPL12 - ribosomal protein l12, CDC34 - cell division cycle 34, FAF1 - fas (tnfrsf6) associa…
GO:0006974	cellular response to DNA damage stimulus	3.03e-06	0.000506	2.31	17947	628	446	36	[DDIT4 - dna-damage-inducible transcript 4, H2AFX - h2a histone family, member x, ERCC3 - excision repair cross-complementing rodent repair deficiency, complementation group 3, PLK3 - polo-like kinase 3, CRY1 - cryptochrome 1 (photolyase-like), EEPD1 - endonuclease/exonuclease/phosphatase family domain containing 1, SSRP1 - structure specific recognition protein 1, PMAIP1 - phorbol-12-myristate-1…
GO:0044419	interspecies interaction between organisms	3.24e-06	0.000534	2.24	17947	683	446	38	[NCBP1 - nuclear cap binding protein subunit 1, 80kda, RANBP2 - ran binding protein 2, ERCC3 - excision repair cross-complementing rodent repair deficiency, complementation group 3, RPS25 - ribosomal protein s25, JUN - jun proto-oncogene, GADD45GIP1 - growth arrest and dna-damage-inducible, gamma interacting protein 1, RPL18A - ribosomal protein l18a, RPS16 - ribosomal protein s16, KCTD5 - potass…
GO:0071822	protein complex subunit organization	4.12e-06	0.00067	1.87	17947	1203	446	56	[IKBKAP - inhibitor of kappa light polypeptide gene enhancer in b-cells, kinase complex-associated protein, KCNAB2 - potassium voltage-gated channel, shaker-related subfamily, beta member 2, RPL18A - ribosomal protein l18a, CD2AP - cd2-associated protein, KCTD5 - potassium channel tetramerization domain containing 5, RPL12 - ribosomal protein l12, TMED2 - transmembrane emp24 domain trafficking pr…
GO:0006152	purine nucleoside catabolic process	4.28e-06	0.000686	2.38	17947	559	446	33	[HSPA1A - heat shock 70kda protein 1a, HSPA1B - heat shock 70kda protein 1b, EEF2 - eukaryotic translation elongation factor 2, DDX5 - dead (asp-glu-ala-asp) box helicase 5, ERCC3 - excision repair cross-complementing rodent repair deficiency, complementation group 3, EEF1A1 - eukaryotic translation elongation factor 1 alpha 1, KIF3C - kinesin family member 3c, MYH9 - myosin, heavy chain 9, non-m…
GO:0046130	purine ribonucleoside catabolic process	4.28e-06	0.000678	2.38	17947	559	446	33	[HSPA1A - heat shock 70kda protein 1a, HSPA1B - heat shock 70kda protein 1b, EEF2 - eukaryotic translation elongation factor 2, DDX5 - dead (asp-glu-ala-asp) box helicase 5, ERCC3 - excision repair cross-complementing rodent repair deficiency, complementation group 3, EEF1A1 - eukaryotic translation elongation factor 1 alpha 1, KIF3C - kinesin family member 3c, MYH9 - myosin, heavy chain 9, non-m…
GO:0051235	maintenance of location	4.7e-06	0.000736	4.05	17947	149	446	15	[TMSB10 - thymosin beta 10, CRY1 - cryptochrome 1 (photolyase-like), GPAA1 - glycosylphosphatidylinositol anchor attachment 1, ARHGAP21 - rho gtpase activating protein 21, TAF3 - taf3 rna polymerase ii, tata box binding protein (tbp)-associated factor, 140kda, TONSL - tonsoku-like, dna repair protein, CALR - calreticulin, FAF1 - fas (tnfrsf6) associated factor 1, HSP90B1 - heat shock protein 90kd…
GO:1901658	glycosyl compound catabolic process	4.78e-06	0.000739	2.33	17947	588	446	34	[HSPA1A - heat shock 70kda protein 1a, HSPA1B - heat shock 70kda protein 1b, EEF2 - eukaryotic translation elongation factor 2, DDX5 - dead (asp-glu-ala-asp) box helicase 5, ERCC3 - excision repair cross-complementing rodent repair deficiency, complementation group 3, EEF1A1 - eukaryotic translation elongation factor 1 alpha 1, KIF3C - kinesin family member 3c, MYH9 - myosin, heavy chain 9, non-m…
GO:0006397	mRNA processing	5.48e-06	0.000837	2.68	17947	390	446	26	[NCBP1 - nuclear cap binding protein subunit 1, 80kda, DDX5 - dead (asp-glu-ala-asp) box helicase 5, ZCCHC8 - zinc finger, cchc domain containing 8, ERCC3 - excision repair cross-complementing rodent repair deficiency, complementation group 3, RNPC3 - rna-binding region (rnp1, rrm) containing 3, HNRNPA0 - heterogeneous nuclear ribonucleoprotein a0, PABPC1 - poly(a) binding protein, cytoplasmic 1,…
GO:0051179	localization	5.78e-06	0.000873	1.42	17947	3736	446	132	[NCBP1 - nuclear cap binding protein subunit 1, 80kda, KCNAB2 - potassium voltage-gated channel, shaker-related subfamily, beta member 2, TMED2 - transmembrane emp24 domain trafficking protein 2, SLC41A1 - solute carrier family 41 (magnesium transporter), member 1, LMAN2 - lectin, mannose-binding 2, TOLLIP - toll interacting protein, YWHAQ - tyrosine 3-monooxygenase/tryptophan 5-monooxygenase act…
GO:0046434	organophosphate catabolic process	6.13e-06	0.000915	2.24	17947	648	446	36	[HSPA1A - heat shock 70kda protein 1a, HSPA1B - heat shock 70kda protein 1b, EEF2 - eukaryotic translation elongation factor 2, DDX5 - dead (asp-glu-ala-asp) box helicase 5, ERCC3 - excision repair cross-complementing rodent repair deficiency, complementation group 3, PTEN - phosphatase and tensin homolog, EEF1A1 - eukaryotic translation elongation factor 1 alpha 1, KIF3C - kinesin family member …
GO:0042454	ribonucleoside catabolic process	6.21e-06	0.000917	2.33	17947	569	446	33	[HSPA1A - heat shock 70kda protein 1a, HSPA1B - heat shock 70kda protein 1b, EEF2 - eukaryotic translation elongation factor 2, DDX5 - dead (asp-glu-ala-asp) box helicase 5, ERCC3 - excision repair cross-complementing rodent repair deficiency, complementation group 3, EEF1A1 - eukaryotic translation elongation factor 1 alpha 1, KIF3C - kinesin family member 3c, MYH9 - myosin, heavy chain 9, non-m…
GO:0009203	ribonucleoside triphosphate catabolic process	7.21e-06	0.00105	2.35	17947	547	446	32	[HSPA1A - heat shock 70kda protein 1a, HSPA1B - heat shock 70kda protein 1b, EEF2 - eukaryotic translation elongation factor 2, DDX5 - dead (asp-glu-ala-asp) box helicase 5, ERCC3 - excision repair cross-complementing rodent repair deficiency, complementation group 3, EEF1A1 - eukaryotic translation elongation factor 1 alpha 1, KIF3C - kinesin family member 3c, MYH9 - myosin, heavy chain 9, non-m…
GO:0009207	purine ribonucleoside triphosphate catabolic process	7.21e-06	0.00104	2.35	17947	547	446	32	[HSPA1A - heat shock 70kda protein 1a, HSPA1B - heat shock 70kda protein 1b, EEF2 - eukaryotic translation elongation factor 2, DDX5 - dead (asp-glu-ala-asp) box helicase 5, ERCC3 - excision repair cross-complementing rodent repair deficiency, complementation group 3, EEF1A1 - eukaryotic translation elongation factor 1 alpha 1, KIF3C - kinesin family member 3c, MYH9 - myosin, heavy chain 9, non-m…
GO:0031647	regulation of protein stability	7.51e-06	0.00107	4.14	17947	136	446	14	[HSPA1A - heat shock 70kda protein 1a, PEX6 - peroxisomal biogenesis factor 6, MYLIP - myosin regulatory light chain interacting protein, HSPA1B - heat shock 70kda protein 1b, PLK1 - polo-like kinase 1, RNF149 - ring finger protein 149, CDKN2AIP - cdkn2a interacting protein, PTEN - phosphatase and tensin homolog, ATP1B2 - atpase, na+/k+ transporting, beta 2 polypeptide, ATP1B3 - atpase, na+/k+ tr…
GO:2001022	positive regulation of response to DNA damage stimulus	7.69e-06	0.00109	6.58	17947	55	446	9	[PMAIP1 - phorbol-12-myristate-13-acetate-induced protein 1, TRIM28 - tripartite motif containing 28, H2AFX - h2a histone family, member x, DDX5 - dead (asp-glu-ala-asp) box helicase 5, MSX1 - msh homeobox 1, SPRED2 - sprouty-related, evh1 domain containing 2, RNF168 - ring finger protein 168, e3 ubiquitin protein ligase, ATM - ataxia telangiectasia mutated, MYC - v-myc avian myelocytomatosis vir…
GO:0071840	cellular component organization or biogenesis	7.79e-06	0.00109	1.39	17947	4079	446	141	[IKBKAP - inhibitor of kappa light polypeptide gene enhancer in b-cells, kinase complex-associated protein, CDC20 - cell division cycle 20, NCBP1 - nuclear cap binding protein subunit 1, 80kda, KCNAB2 - potassium voltage-gated channel, shaker-related subfamily, beta member 2, CD2AP - cd2-associated protein, KCTD5 - potassium channel tetramerization domain containing 5, BOP1 - block of proliferati…
GO:0009146	purine nucleoside triphosphate catabolic process	8.06e-06	0.00111	2.34	17947	550	446	32	[HSPA1A - heat shock 70kda protein 1a, HSPA1B - heat shock 70kda protein 1b, EEF2 - eukaryotic translation elongation factor 2, DDX5 - dead (asp-glu-ala-asp) box helicase 5, ERCC3 - excision repair cross-complementing rodent repair deficiency, complementation group 3, EEF1A1 - eukaryotic translation elongation factor 1 alpha 1, KIF3C - kinesin family member 3c, MYH9 - myosin, heavy chain 9, non-m…
GO:0009166	nucleotide catabolic process	8.18e-06	0.00112	2.27	17947	603	446	34	[HSPA1A - heat shock 70kda protein 1a, HSPA1B - heat shock 70kda protein 1b, EEF2 - eukaryotic translation elongation factor 2, DDX5 - dead (asp-glu-ala-asp) box helicase 5, ERCC3 - excision repair cross-complementing rodent repair deficiency, complementation group 3, EEF1A1 - eukaryotic translation elongation factor 1 alpha 1, KIF3C - kinesin family member 3c, MYH9 - myosin, heavy chain 9, non-m…
GO:0009143	nucleoside triphosphate catabolic process	9.34e-06	0.00126	2.32	17947	554	446	32	[HSPA1A - heat shock 70kda protein 1a, HSPA1B - heat shock 70kda protein 1b, EEF2 - eukaryotic translation elongation factor 2, DDX5 - dead (asp-glu-ala-asp) box helicase 5, ERCC3 - excision repair cross-complementing rodent repair deficiency, complementation group 3, EEF1A1 - eukaryotic translation elongation factor 1 alpha 1, KIF3C - kinesin family member 3c, MYH9 - myosin, heavy chain 9, non-m…
GO:0008380	RNA splicing	9.41e-06	0.00126	2.88	17947	307	446	22	[SFPQ - splicing factor proline/glutamine-rich, SRSF9 - serine/arginine-rich splicing factor 9, PCF11 - pcf11 cleavage and polyadenylation factor subunit, NCBP1 - nuclear cap binding protein subunit 1, 80kda, DDX5 - dead (asp-glu-ala-asp) box helicase 5, ZCCHC8 - zinc finger, cchc domain containing 8, RNPC3 - rna-binding region (rnp1, rrm) containing 3, HNRNPA0 - heterogeneous nuclear ribonucleop…
GO:0031324	negative regulation of cellular metabolic process	9.54e-06	0.00126	1.63	17947	1896	446	77	[HSPA1A - heat shock 70kda protein 1a, HSPA1B - heat shock 70kda protein 1b, PURB - purine-rich element binding protein b, CDC20 - cell division cycle 20, DDX5 - dead (asp-glu-ala-asp) box helicase 5, SOCS1 - suppressor of cytokine signaling 1, TSC22D4 - tsc22 domain family, member 4, TMED2 - transmembrane emp24 domain trafficking protein 2, TRIM28 - tripartite motif containing 28, DNAJC1 - dnaj …
GO:0009164	nucleoside catabolic process	9.58e-06	0.00126	2.29	17947	581	446	33	[HSPA1A - heat shock 70kda protein 1a, HSPA1B - heat shock 70kda protein 1b, EEF2 - eukaryotic translation elongation factor 2, DDX5 - dead (asp-glu-ala-asp) box helicase 5, ERCC3 - excision repair cross-complementing rodent repair deficiency, complementation group 3, EEF1A1 - eukaryotic translation elongation factor 1 alpha 1, KIF3C - kinesin family member 3c, MYH9 - myosin, heavy chain 9, non-m…
GO:0009892	negative regulation of metabolic process	9.84e-06	0.00128	1.6	17947	2093	446	83	[HSPA1A - heat shock 70kda protein 1a, HSPA1B - heat shock 70kda protein 1b, PURB - purine-rich element binding protein b, NCBP1 - nuclear cap binding protein subunit 1, 80kda, CDC20 - cell division cycle 20, DDX5 - dead (asp-glu-ala-asp) box helicase 5, SOCS1 - suppressor of cytokine signaling 1, TSC22D4 - tsc22 domain family, member 4, TMED2 - transmembrane emp24 domain trafficking protein 2, T…
GO:1901292	nucleoside phosphate catabolic process	1.01e-05	0.00129	2.25	17947	609	446	34	[HSPA1A - heat shock 70kda protein 1a, HSPA1B - heat shock 70kda protein 1b, EEF2 - eukaryotic translation elongation factor 2, DDX5 - dead (asp-glu-ala-asp) box helicase 5, ERCC3 - excision repair cross-complementing rodent repair deficiency, complementation group 3, EEF1A1 - eukaryotic translation elongation factor 1 alpha 1, KIF3C - kinesin family member 3c, MYH9 - myosin, heavy chain 9, non-m…
GO:0043517	positive regulation of DNA damage response, signal transduction by p53 class mediator	1.01e-05	0.00129	15.48	17947	13	446	5	[PMAIP1 - phorbol-12-myristate-13-acetate-induced protein 1, DDX5 - dead (asp-glu-ala-asp) box helicase 5, MSX1 - msh homeobox 1, SPRED2 - sprouty-related, evh1 domain containing 2, ATM - ataxia telangiectasia mutated]
GO:0042274	ribosomal small subunit biogenesis	1.01e-05	0.00127	15.48	17947	13	446	5	[RPS15 - ribosomal protein s15, RPS28 - ribosomal protein s28, RPS6 - ribosomal protein s6, RPS16 - ribosomal protein s16, RPS19 - ribosomal protein s19]
GO:0006195	purine nucleotide catabolic process	1.14e-05	0.00142	2.27	17947	586	446	33	[HSPA1A - heat shock 70kda protein 1a, HSPA1B - heat shock 70kda protein 1b, EEF2 - eukaryotic translation elongation factor 2, DDX5 - dead (asp-glu-ala-asp) box helicase 5, ERCC3 - excision repair cross-complementing rodent repair deficiency, complementation group 3, EEF1A1 - eukaryotic translation elongation factor 1 alpha 1, KIF3C - kinesin family member 3c, MYH9 - myosin, heavy chain 9, non-m…
GO:0009987	cellular process	1.18e-05	0.00146	1.12	17947	13200	446	366	[RFNG - rfng o-fucosylpeptide 3-beta-n-acetylglucosaminyltransferase, HSPA1A - heat shock 70kda protein 1a, MYLIP - myosin regulatory light chain interacting protein, MEX3C - mex-3 rna binding family member c, HSPA1B - heat shock 70kda protein 1b, DPM1 - dolichyl-phosphate mannosyltransferase polypeptide 1, catalytic subunit, NCBP1 - nuclear cap binding protein subunit 1, 80kda, ZCCHC8 - zinc fin…
GO:0051488	activation of anaphase-promoting complex activity	1.24e-05	0.00152	22.99	17947	7	446	4	[PLK1 - polo-like kinase 1, CDC20 - cell division cycle 20, PTEN - phosphatase and tensin homolog, UBE2S - ubiquitin-conjugating enzyme e2s]
GO:0016043	cellular component organization	1.32e-05	0.0016	1.38	17947	4047	446	139	[IKBKAP - inhibitor of kappa light polypeptide gene enhancer in b-cells, kinase complex-associated protein, CDC20 - cell division cycle 20, NCBP1 - nuclear cap binding protein subunit 1, 80kda, KCNAB2 - potassium voltage-gated channel, shaker-related subfamily, beta member 2, CD2AP - cd2-associated protein, KCTD5 - potassium channel tetramerization domain containing 5, TMED2 - transmembrane emp24…
GO:0071702	organic substance transport	1.37e-05	0.00164	1.66	17947	1722	446	71	[NCBP1 - nuclear cap binding protein subunit 1, 80kda, RPL18A - ribosomal protein l18a, DNAJC14 - dnaj (hsp40) homolog, subfamily c, member 14, RPL12 - ribosomal protein l12, ATP1B1 - atpase, na+/k+ transporting, beta 1 polypeptide, FABP5 - fatty acid binding protein 5 (psoriasis-associated), TIMM10B - translocase of inner mitochondrial membrane 10 homolog b (yeast), TMED2 - transmembrane emp24 d…
GO:0072523	purine-containing compound catabolic process	1.41e-05	0.00167	2.24	17947	592	446	33	[HSPA1A - heat shock 70kda protein 1a, HSPA1B - heat shock 70kda protein 1b, EEF2 - eukaryotic translation elongation factor 2, DDX5 - dead (asp-glu-ala-asp) box helicase 5, ERCC3 - excision repair cross-complementing rodent repair deficiency, complementation group 3, EEF1A1 - eukaryotic translation elongation factor 1 alpha 1, KIF3C - kinesin family member 3c, MYH9 - myosin, heavy chain 9, non-m…
GO:0006886	intracellular protein transport	1.46e-05	0.00172	2.24	17947	593	446	33	[RANBP2 - ran binding protein 2, PMPCB - peptidase (mitochondrial processing) beta, RPS25 - ribosomal protein s25, JUN - jun proto-oncogene, RPL18A - ribosomal protein l18a, RPS16 - ribosomal protein s16, RPL12 - ribosomal protein l12, RPS19 - ribosomal protein s19, ATP1B1 - atpase, na+/k+ transporting, beta 1 polypeptide, RPS11 - ribosomal protein s11, TMED2 - transmembrane emp24 domain traffick…
GO:0006200	ATP catabolic process	1.48e-05	0.00173	2.8	17947	316	446	22	[PEX6 - peroxisomal biogenesis factor 6, HSPA1A - heat shock 70kda protein 1a, ABCA5 - atp-binding cassette, sub-family a (abc1), member 5, HSPA1B - heat shock 70kda protein 1b, EIF4A2 - eukaryotic translation initiation factor 4a2, SMARCA5 - swi/snf related, matrix associated, actin dependent regulator of chromatin, subfamily a, member 5, RECQL4 - recq protein-like 4, DDX5 - dead (asp-glu-ala-as…
GO:1903288	positive regulation of potassium ion import	1.52e-05	0.00176	40.24	17947	3	446	3	[ATP1B2 - atpase, na+/k+ transporting, beta 2 polypeptide, ATP1B3 - atpase, na+/k+ transporting, beta 3 polypeptide, ATP1B1 - atpase, na+/k+ transporting, beta 1 polypeptide]
GO:1903286	regulation of potassium ion import	1.52e-05	0.00175	40.24	17947	3	446	3	[ATP1B2 - atpase, na+/k+ transporting, beta 2 polypeptide, ATP1B3 - atpase, na+/k+ transporting, beta 3 polypeptide, ATP1B1 - atpase, na+/k+ transporting, beta 1 polypeptide]
GO:0060255	regulation of macromolecule metabolic process	1.58e-05	0.0018	1.32	17947	5012	446	165	[HSPA1A - heat shock 70kda protein 1a, IKBKAP - inhibitor of kappa light polypeptide gene enhancer in b-cells, kinase complex-associated protein, HSPA1B - heat shock 70kda protein 1b, MYLIP - myosin regulatory light chain interacting protein, FOXK2 - forkhead box k2, CDC20 - cell division cycle 20, NCBP1 - nuclear cap binding protein subunit 1, 80kda, DDX5 - dead (asp-glu-ala-asp) box helicase 5,…
GO:0033554	cellular response to stress	1.6e-05	0.0018	1.82	17947	1169	446	53	[HSPA1A - heat shock 70kda protein 1a, HSPA1B - heat shock 70kda protein 1b, EEPD1 - endonuclease/exonuclease/phosphatase family domain containing 1, PMAIP1 - phorbol-12-myristate-13-acetate-induced protein 1, TRIM28 - tripartite motif containing 28, ATP6V0D1 - atpase, h+ transporting, lysosomal 38kda, v0 subunit d1, ATM - ataxia telangiectasia mutated, SLC30A9 - solute carrier family 30 (zinc tr…
GO:0046128	purine ribonucleoside metabolic process	1.7e-05	0.00189	2.13	17947	679	446	36	[HSPA1A - heat shock 70kda protein 1a, HSPA1B - heat shock 70kda protein 1b, EEF2 - eukaryotic translation elongation factor 2, DDX5 - dead (asp-glu-ala-asp) box helicase 5, ERCC3 - excision repair cross-complementing rodent repair deficiency, complementation group 3, EEF1A1 - eukaryotic translation elongation factor 1 alpha 1, KIF3C - kinesin family member 3c, MYH9 - myosin, heavy chain 9, non-m…
GO:0009154	purine ribonucleotide catabolic process	1.77e-05	0.00196	2.25	17947	572	446	32	[HSPA1A - heat shock 70kda protein 1a, HSPA1B - heat shock 70kda protein 1b, EEF2 - eukaryotic translation elongation factor 2, DDX5 - dead (asp-glu-ala-asp) box helicase 5, ERCC3 - excision repair cross-complementing rodent repair deficiency, complementation group 3, EEF1A1 - eukaryotic translation elongation factor 1 alpha 1, KIF3C - kinesin family member 3c, MYH9 - myosin, heavy chain 9, non-m…
GO:0009169	purine ribonucleoside monophosphate catabolic process	1.8e-05	0.00197	2.77	17947	320	446	22	[PEX6 - peroxisomal biogenesis factor 6, HSPA1A - heat shock 70kda protein 1a, ABCA5 - atp-binding cassette, sub-family a (abc1), member 5, HSPA1B - heat shock 70kda protein 1b, EIF4A2 - eukaryotic translation initiation factor 4a2, SMARCA5 - swi/snf related, matrix associated, actin dependent regulator of chromatin, subfamily a, member 5, RECQL4 - recq protein-like 4, DDX5 - dead (asp-glu-ala-as…
GO:0009158	ribonucleoside monophosphate catabolic process	1.8e-05	0.00196	2.77	17947	320	446	22	[PEX6 - peroxisomal biogenesis factor 6, HSPA1A - heat shock 70kda protein 1a, ABCA5 - atp-binding cassette, sub-family a (abc1), member 5, HSPA1B - heat shock 70kda protein 1b, EIF4A2 - eukaryotic translation initiation factor 4a2, SMARCA5 - swi/snf related, matrix associated, actin dependent regulator of chromatin, subfamily a, member 5, RECQL4 - recq protein-like 4, DDX5 - dead (asp-glu-ala-as…
GO:0009261	ribonucleotide catabolic process	1.83e-05	0.00198	2.25	17947	573	446	32	[HSPA1A - heat shock 70kda protein 1a, HSPA1B - heat shock 70kda protein 1b, EEF2 - eukaryotic translation elongation factor 2, DDX5 - dead (asp-glu-ala-asp) box helicase 5, ERCC3 - excision repair cross-complementing rodent repair deficiency, complementation group 3, EEF1A1 - eukaryotic translation elongation factor 1 alpha 1, KIF3C - kinesin family member 3c, MYH9 - myosin, heavy chain 9, non-m…
GO:0042278	purine nucleoside metabolic process	1.86e-05	0.00199	2.12	17947	682	446	36	[HSPA1A - heat shock 70kda protein 1a, HSPA1B - heat shock 70kda protein 1b, EEF2 - eukaryotic translation elongation factor 2, DDX5 - dead (asp-glu-ala-asp) box helicase 5, ERCC3 - excision repair cross-complementing rodent repair deficiency, complementation group 3, EEF1A1 - eukaryotic translation elongation factor 1 alpha 1, KIF3C - kinesin family member 3c, MYH9 - myosin, heavy chain 9, non-m…
GO:0009128	purine nucleoside monophosphate catabolic process	1.89e-05	0.002	2.76	17947	321	446	22	[PEX6 - peroxisomal biogenesis factor 6, HSPA1A - heat shock 70kda protein 1a, ABCA5 - atp-binding cassette, sub-family a (abc1), member 5, HSPA1B - heat shock 70kda protein 1b, EIF4A2 - eukaryotic translation initiation factor 4a2, SMARCA5 - swi/snf related, matrix associated, actin dependent regulator of chromatin, subfamily a, member 5, RECQL4 - recq protein-like 4, DDX5 - dead (asp-glu-ala-as…
GO:0045184	establishment of protein localization	1.98e-05	0.00209	1.82	17947	1148	446	52	[LRWD1 - leucine-rich repeats and wd repeat domain containing 1, RPL18A - ribosomal protein l18a, DNAJC14 - dnaj (hsp40) homolog, subfamily c, member 14, RPL12 - ribosomal protein l12, ATP1B1 - atpase, na+/k+ transporting, beta 1 polypeptide, TIMM10B - translocase of inner mitochondrial membrane 10 homolog b (yeast), TMED2 - transmembrane emp24 domain trafficking protein 2, PNP - purine nucleosid…
GO:0009125	nucleoside monophosphate catabolic process	2.08e-05	0.00217	2.74	17947	323	446	22	[PEX6 - peroxisomal biogenesis factor 6, HSPA1A - heat shock 70kda protein 1a, ABCA5 - atp-binding cassette, sub-family a (abc1), member 5, HSPA1B - heat shock 70kda protein 1b, EIF4A2 - eukaryotic translation initiation factor 4a2, SMARCA5 - swi/snf related, matrix associated, actin dependent regulator of chromatin, subfamily a, member 5, RECQL4 - recq protein-like 4, DDX5 - dead (asp-glu-ala-as…
GO:0010605	negative regulation of macromolecule metabolic process	2.08e-05	0.00215	1.63	17947	1776	446	72	[HSPA1A - heat shock 70kda protein 1a, HSPA1B - heat shock 70kda protein 1b, PURB - purine-rich element binding protein b, NCBP1 - nuclear cap binding protein subunit 1, 80kda, CDC20 - cell division cycle 20, DDX5 - dead (asp-glu-ala-asp) box helicase 5, SOCS1 - suppressor of cytokine signaling 1, TSC22D4 - tsc22 domain family, member 4, TRIM28 - tripartite motif containing 28, DNAJC1 - dnaj (hsp…
GO:0009205	purine ribonucleoside triphosphate metabolic process	2.26e-05	0.00232	2.19	17947	606	446	33	[HSPA1A - heat shock 70kda protein 1a, HSPA1B - heat shock 70kda protein 1b, EEF2 - eukaryotic translation elongation factor 2, DDX5 - dead (asp-glu-ala-asp) box helicase 5, ERCC3 - excision repair cross-complementing rodent repair deficiency, complementation group 3, EEF1A1 - eukaryotic translation elongation factor 1 alpha 1, KIF3C - kinesin family member 3c, MYH9 - myosin, heavy chain 9, non-m…
GO:0009199	ribonucleoside triphosphate metabolic process	2.74e-05	0.0028	2.17	17947	612	446	33	[HSPA1A - heat shock 70kda protein 1a, HSPA1B - heat shock 70kda protein 1b, EEF2 - eukaryotic translation elongation factor 2, DDX5 - dead (asp-glu-ala-asp) box helicase 5, ERCC3 - excision repair cross-complementing rodent repair deficiency, complementation group 3, EEF1A1 - eukaryotic translation elongation factor 1 alpha 1, KIF3C - kinesin family member 3c, MYH9 - myosin, heavy chain 9, non-m…
GO:0009144	purine nucleoside triphosphate metabolic process	2.74e-05	0.00278	2.17	17947	612	446	33	[HSPA1A - heat shock 70kda protein 1a, HSPA1B - heat shock 70kda protein 1b, EEF2 - eukaryotic translation elongation factor 2, DDX5 - dead (asp-glu-ala-asp) box helicase 5, ERCC3 - excision repair cross-complementing rodent repair deficiency, complementation group 3, EEF1A1 - eukaryotic translation elongation factor 1 alpha 1, KIF3C - kinesin family member 3c, MYH9 - myosin, heavy chain 9, non-m…
GO:1902578	single-organism localization	2.88e-05	0.00289	1.46	17947	2833	446	103	[KCNAB2 - potassium voltage-gated channel, shaker-related subfamily, beta member 2, TMED2 - transmembrane emp24 domain trafficking protein 2, SLC41A1 - solute carrier family 41 (magnesium transporter), member 1, LMAN2 - lectin, mannose-binding 2, YWHAQ - tyrosine 3-monooxygenase/tryptophan 5-monooxygenase activation protein, theta polypeptide, CEP350 - centrosomal protein 350kda, AQP3 - aquaporin…
GO:0048519	negative regulation of biological process	3.11e-05	0.00309	1.37	17947	3897	446	133	[HSPA1A - heat shock 70kda protein 1a, HSPA1B - heat shock 70kda protein 1b, MYLIP - myosin regulatory light chain interacting protein, CDC20 - cell division cycle 20, NCBP1 - nuclear cap binding protein subunit 1, 80kda, DDX5 - dead (asp-glu-ala-asp) box helicase 5, CDKN2AIP - cdkn2a interacting protein, CD2AP - cd2-associated protein, TSC22D4 - tsc22 domain family, member 4, CDC34 - cell divisi…
GO:1901798	positive regulation of signal transduction by p53 class mediator	3.23e-05	0.00319	12.57	17947	16	446	5	[PMAIP1 - phorbol-12-myristate-13-acetate-induced protein 1, DDX5 - dead (asp-glu-ala-asp) box helicase 5, MSX1 - msh homeobox 1, SPRED2 - sprouty-related, evh1 domain containing 2, ATM - ataxia telangiectasia mutated]
GO:0015031	protein transport	3.36e-05	0.0033	1.83	17947	1080	446	49	[RPL18A - ribosomal protein l18a, DNAJC14 - dnaj (hsp40) homolog, subfamily c, member 14, RPL12 - ribosomal protein l12, ATP1B1 - atpase, na+/k+ transporting, beta 1 polypeptide, TIMM10B - translocase of inner mitochondrial membrane 10 homolog b (yeast), TMED2 - transmembrane emp24 domain trafficking protein 2, LMAN2 - lectin, mannose-binding 2, PNP - purine nucleoside phosphorylase, ATP6V0D1 - a…
GO:0009119	ribonucleoside metabolic process	3.63e-05	0.00354	2.06	17947	704	446	36	[HSPA1A - heat shock 70kda protein 1a, HSPA1B - heat shock 70kda protein 1b, EEF2 - eukaryotic translation elongation factor 2, DDX5 - dead (asp-glu-ala-asp) box helicase 5, ERCC3 - excision repair cross-complementing rodent repair deficiency, complementation group 3, EEF1A1 - eukaryotic translation elongation factor 1 alpha 1, KIF3C - kinesin family member 3c, MYH9 - myosin, heavy chain 9, non-m…
GO:0044763	single-organism cellular process	3.83e-05	0.0037	1.19	17947	8948	446	264	[HSPA1A - heat shock 70kda protein 1a, RFNG - rfng o-fucosylpeptide 3-beta-n-acetylglucosaminyltransferase, MYLIP - myosin regulatory light chain interacting protein, MEX3C - mex-3 rna binding family member c, HSPA1B - heat shock 70kda protein 1b, DPM1 - dolichyl-phosphate mannosyltransferase polypeptide 1, catalytic subunit, NCBP1 - nuclear cap binding protein subunit 1, 80kda, CD2AP - cd2-assoc…
GO:0032446	protein modification by small protein conjugation	4.1e-05	0.00393	2.19	17947	570	446	31	[RNF181 - ring finger protein 181, MYLIP - myosin regulatory light chain interacting protein, TPP2 - tripeptidyl peptidase ii, CDC20 - cell division cycle 20, RANBP2 - ran binding protein 2, RNF149 - ring finger protein 149, RNF10 - ring finger protein 10, SOCS1 - suppressor of cytokine signaling 1, CDC34 - cell division cycle 34, TRIM28 - tripartite motif containing 28, ANAPC2 - anaphase promoti…
GO:0006364	rRNA processing	4.11e-05	0.00391	4.06	17947	119	446	12	[EIF4A3 - eukaryotic translation initiation factor 4a3, BOP1 - block of proliferation 1, RRP9 - ribosomal rna processing 9, small subunit (ssu) processome component, homolog (yeast), BYSL - bystin-like, RPS15 - ribosomal protein s15, RPS28 - ribosomal protein s28, DIMT1 - dim1 dimethyladenosine transferase 1 homolog (s. cerevisiae), RPS6 - ribosomal protein s6, RPS16 - ribosomal protein s16, RPS1…
GO:0055086	nucleobase-containing small molecule metabolic process	4.2e-05	0.00396	1.88	17947	940	446	44	[HSPA1A - heat shock 70kda protein 1a, SLC35D1 - solute carrier family 35 (udp-glca/udp-galnac transporter), member d1, HSPA1B - heat shock 70kda protein 1b, DPM1 - dolichyl-phosphate mannosyltransferase polypeptide 1, catalytic subunit, EEF2 - eukaryotic translation elongation factor 2, DDX5 - dead (asp-glu-ala-asp) box helicase 5, ERCC3 - excision repair cross-complementing rodent repair defici…
GO:1901136	carbohydrate derivative catabolic process	4.21e-05	0.00394	2.04	17947	709	446	36	[HSPA1A - heat shock 70kda protein 1a, HSPA1B - heat shock 70kda protein 1b, EEF2 - eukaryotic translation elongation factor 2, DDX5 - dead (asp-glu-ala-asp) box helicase 5, ERCC3 - excision repair cross-complementing rodent repair deficiency, complementation group 3, EEF1A1 - eukaryotic translation elongation factor 1 alpha 1, KIF3C - kinesin family member 3c, MYH9 - myosin, heavy chain 9, non-m…
GO:0044249	cellular biosynthetic process	4.21e-05	0.00392	1.37	17947	3813	446	130	[IKBKAP - inhibitor of kappa light polypeptide gene enhancer in b-cells, kinase complex-associated protein, DPM1 - dolichyl-phosphate mannosyltransferase polypeptide 1, catalytic subunit, FOXK2 - forkhead box k2, NCBP1 - nuclear cap binding protein subunit 1, 80kda, DDX5 - dead (asp-glu-ala-asp) box helicase 5, TSC22D4 - tsc22 domain family, member 4, PPM1L - protein phosphatase, mg2+/mn2+ depend…
GO:0043516	regulation of DNA damage response, signal transduction by p53 class mediator	4.33e-05	0.004	8.94	17947	27	446	6	[SNAI1 - snail family zinc finger 1, PMAIP1 - phorbol-12-myristate-13-acetate-induced protein 1, DDX5 - dead (asp-glu-ala-asp) box helicase 5, MSX1 - msh homeobox 1, SPRED2 - sprouty-related, evh1 domain containing 2, ATM - ataxia telangiectasia mutated]
GO:0009117	nucleotide metabolic process	4.4e-05	0.00403	1.91	17947	883	446	42	[HSPA1A - heat shock 70kda protein 1a, SLC35D1 - solute carrier family 35 (udp-glca/udp-galnac transporter), member d1, HSPA1B - heat shock 70kda protein 1b, DPM1 - dolichyl-phosphate mannosyltransferase polypeptide 1, catalytic subunit, EEF2 - eukaryotic translation elongation factor 2, DDX5 - dead (asp-glu-ala-asp) box helicase 5, ERCC3 - excision repair cross-complementing rodent repair defici…
GO:0046034	ATP metabolic process	4.4e-05	0.00401	2.54	17947	364	446	23	[PEX6 - peroxisomal biogenesis factor 6, HSPA1A - heat shock 70kda protein 1a, ABCA5 - atp-binding cassette, sub-family a (abc1), member 5, HSPA1B - heat shock 70kda protein 1b, EIF4A2 - eukaryotic translation initiation factor 4a2, SMARCA5 - swi/snf related, matrix associated, actin dependent regulator of chromatin, subfamily a, member 5, RECQL4 - recq protein-like 4, DDX5 - dead (asp-glu-ala-as…
GO:2001020	regulation of response to DNA damage stimulus	4.85e-05	0.00439	3.99	17947	121	446	12	[SNAI1 - snail family zinc finger 1, TRIM28 - tripartite motif containing 28, PMAIP1 - phorbol-12-myristate-13-acetate-induced protein 1, TRIAP1 - tp53 regulated inhibitor of apoptosis 1, H2AFX - h2a histone family, member x, DDX5 - dead (asp-glu-ala-asp) box helicase 5, MSX1 - msh homeobox 1, SPRED2 - sprouty-related, evh1 domain containing 2, RNF168 - ring finger protein 168, e3 ubiquitin prote…
GO:0006753	nucleoside phosphate metabolic process	5e-05	0.00449	1.9	17947	888	446	42	[HSPA1A - heat shock 70kda protein 1a, SLC35D1 - solute carrier family 35 (udp-glca/udp-galnac transporter), member d1, DPM1 - dolichyl-phosphate mannosyltransferase polypeptide 1, catalytic subunit, HSPA1B - heat shock 70kda protein 1b, EEF2 - eukaryotic translation elongation factor 2, DDX5 - dead (asp-glu-ala-asp) box helicase 5, ERCC3 - excision repair cross-complementing rodent repair defici…
GO:0009141	nucleoside triphosphate metabolic process	5e-05	0.00446	2.1	17947	631	446	33	[HSPA1A - heat shock 70kda protein 1a, HSPA1B - heat shock 70kda protein 1b, EEF2 - eukaryotic translation elongation factor 2, DDX5 - dead (asp-glu-ala-asp) box helicase 5, ERCC3 - excision repair cross-complementing rodent repair deficiency, complementation group 3, EEF1A1 - eukaryotic translation elongation factor 1 alpha 1, KIF3C - kinesin family member 3c, MYH9 - myosin, heavy chain 9, non-m…
GO:1901657	glycosyl compound metabolic process	5.09e-05	0.00451	2	17947	744	446	37	[HSPA1A - heat shock 70kda protein 1a, HSPA1B - heat shock 70kda protein 1b, EEF2 - eukaryotic translation elongation factor 2, DDX5 - dead (asp-glu-ala-asp) box helicase 5, ERCC3 - excision repair cross-complementing rodent repair deficiency, complementation group 3, EEF1A1 - eukaryotic translation elongation factor 1 alpha 1, KIF3C - kinesin family member 3c, MYH9 - myosin, heavy chain 9, non-m…
GO:0006259	DNA metabolic process	5.15e-05	0.00453	2.02	17947	716	446	36	[H2AFX - h2a histone family, member x, ERCC3 - excision repair cross-complementing rodent repair deficiency, complementation group 3, LRWD1 - leucine-rich repeats and wd repeat domain containing 1, CRY1 - cryptochrome 1 (photolyase-like), EEPD1 - endonuclease/exonuclease/phosphatase family domain containing 1, CDC34 - cell division cycle 34, SSRP1 - structure specific recognition protein 1, TRIM2…
GO:0042326	negative regulation of phosphorylation	5.48e-05	0.00479	2.64	17947	320	446	21	[DDIT4 - dna-damage-inducible transcript 4, PLK1 - polo-like kinase 1, PPP2R5A - protein phosphatase 2, regulatory subunit b', alpha, SOCS3 - suppressor of cytokine signaling 3, RANBP2 - ran binding protein 2, DUSP5 - dual specificity phosphatase 5, TGFB1 - transforming growth factor, beta 1, SPRED2 - sprouty-related, evh1 domain containing 2, RNF149 - ring finger protein 149, GADD45B - growth ar…
GO:1903276	regulation of sodium ion export from cell	5.99e-05	0.00519	30.18	17947	4	446	3	[ATP1B2 - atpase, na+/k+ transporting, beta 2 polypeptide, ATP1B3 - atpase, na+/k+ transporting, beta 3 polypeptide, ATP1B1 - atpase, na+/k+ transporting, beta 1 polypeptide]
GO:1903278	positive regulation of sodium ion export from cell	5.99e-05	0.00516	30.18	17947	4	446	3	[ATP1B2 - atpase, na+/k+ transporting, beta 2 polypeptide, ATP1B3 - atpase, na+/k+ transporting, beta 3 polypeptide, ATP1B1 - atpase, na+/k+ transporting, beta 1 polypeptide]
GO:1903273	regulation of sodium ion export	5.99e-05	0.00512	30.18	17947	4	446	3	[ATP1B2 - atpase, na+/k+ transporting, beta 2 polypeptide, ATP1B3 - atpase, na+/k+ transporting, beta 3 polypeptide, ATP1B1 - atpase, na+/k+ transporting, beta 1 polypeptide]
GO:1903275	positive regulation of sodium ion export	5.99e-05	0.00509	30.18	17947	4	446	3	[ATP1B2 - atpase, na+/k+ transporting, beta 2 polypeptide, ATP1B3 - atpase, na+/k+ transporting, beta 3 polypeptide, ATP1B1 - atpase, na+/k+ transporting, beta 1 polypeptide]
GO:0032269	negative regulation of cellular protein metabolic process	6.28e-05	0.00531	2	17947	723	446	36	[HSPA1A - heat shock 70kda protein 1a, HSPA1B - heat shock 70kda protein 1b, DDIT4 - dna-damage-inducible transcript 4, CDC20 - cell division cycle 20, GADD45B - growth arrest and dna-damage-inducible, beta, CRY1 - cryptochrome 1 (photolyase-like), JUN - jun proto-oncogene, PTEN - phosphatase and tensin homolog, SOCS1 - suppressor of cytokine signaling 1, RAF1 - v-raf-1 murine leukemia viral onco…
GO:0016072	rRNA metabolic process	6.68e-05	0.0056	3.86	17947	125	446	12	[EIF4A3 - eukaryotic translation initiation factor 4a3, BOP1 - block of proliferation 1, RRP9 - ribosomal rna processing 9, small subunit (ssu) processome component, homolog (yeast), BYSL - bystin-like, RPS15 - ribosomal protein s15, RPS28 - ribosomal protein s28, DIMT1 - dim1 dimethyladenosine transferase 1 homolog (s. cerevisiae), RPS6 - ribosomal protein s6, RPS16 - ribosomal protein s16, RPS1…
GO:0051028	mRNA transport	6.68e-05	0.00557	3.86	17947	125	446	12	[EIF4A3 - eukaryotic translation initiation factor 4a3, ZC3H3 - zinc finger ccch-type containing 3, SRSF9 - serine/arginine-rich splicing factor 9, LRPPRC - leucine-rich pentatricopeptide repeat containing, IGF2BP3 - insulin-like growth factor 2 mrna binding protein 3, NCBP1 - nuclear cap binding protein subunit 1, 80kda, SMG6 - smg6 nonsense mediated mrna decay factor, RANBP2 - ran binding prote…
GO:0009116	nucleoside metabolic process	6.83e-05	0.00566	2	17947	726	446	36	[HSPA1A - heat shock 70kda protein 1a, HSPA1B - heat shock 70kda protein 1b, EEF2 - eukaryotic translation elongation factor 2, DDX5 - dead (asp-glu-ala-asp) box helicase 5, ERCC3 - excision repair cross-complementing rodent repair deficiency, complementation group 3, EEF1A1 - eukaryotic translation elongation factor 1 alpha 1, KIF3C - kinesin family member 3c, MYH9 - myosin, heavy chain 9, non-m…
GO:0016567	protein ubiquitination	7.2e-05	0.00593	2.19	17947	533	446	29	[RNF181 - ring finger protein 181, MYLIP - myosin regulatory light chain interacting protein, TPP2 - tripeptidyl peptidase ii, CDC20 - cell division cycle 20, RNF149 - ring finger protein 149, RNF10 - ring finger protein 10, SOCS1 - suppressor of cytokine signaling 1, CDC34 - cell division cycle 34, TRIM28 - tripartite motif containing 28, ANAPC2 - anaphase promoting complex subunit 2, KLHL15 - k…
GO:1901576	organic substance biosynthetic process	7.33e-05	0.00599	1.35	17947	3930	446	132	[IKBKAP - inhibitor of kappa light polypeptide gene enhancer in b-cells, kinase complex-associated protein, DPM1 - dolichyl-phosphate mannosyltransferase polypeptide 1, catalytic subunit, FOXK2 - forkhead box k2, NCBP1 - nuclear cap binding protein subunit 1, 80kda, DDX5 - dead (asp-glu-ala-asp) box helicase 5, TSC22D4 - tsc22 domain family, member 4, PPM1L - protein phosphatase, mg2+/mn2+ depend…
GO:0048523	negative regulation of cellular process	7.7e-05	0.00626	1.37	17947	3574	446	122	[HSPA1A - heat shock 70kda protein 1a, HSPA1B - heat shock 70kda protein 1b, CDC20 - cell division cycle 20, DDX5 - dead (asp-glu-ala-asp) box helicase 5, CDKN2AIP - cdkn2a interacting protein, TSC22D4 - tsc22 domain family, member 4, CDC34 - cell division cycle 34, PLXNA3 - plexin a3, TMED2 - transmembrane emp24 domain trafficking protein 2, TRIM28 - tripartite motif containing 28, PMAIP1 - phor…
GO:0031400	negative regulation of protein modification process	7.98e-05	0.00645	2.39	17947	404	446	24	[HSPA1A - heat shock 70kda protein 1a, HSPA1B - heat shock 70kda protein 1b, DDIT4 - dna-damage-inducible transcript 4, CDC20 - cell division cycle 20, PLK1 - polo-like kinase 1, SKI - v-ski avian sarcoma viral oncogene homolog, DUSP5 - dual specificity phosphatase 5, SOCS3 - suppressor of cytokine signaling 3, TGFB1 - transforming growth factor, beta 1, SPRED2 - sprouty-related, evh1 domain cont…
GO:1901796	regulation of signal transduction by p53 class mediator	8.3e-05	0.00666	6.55	17947	43	446	7	[PMAIP1 - phorbol-12-myristate-13-acetate-induced protein 1, SNAI1 - snail family zinc finger 1, TRIAP1 - tp53 regulated inhibitor of apoptosis 1, DDX5 - dead (asp-glu-ala-asp) box helicase 5, MSX1 - msh homeobox 1, SPRED2 - sprouty-related, evh1 domain containing 2, ATM - ataxia telangiectasia mutated]
GO:0044699	single-organism process	8.92e-05	0.00711	1.14	17947	10731	446	305	[HSPA1A - heat shock 70kda protein 1a, RFNG - rfng o-fucosylpeptide 3-beta-n-acetylglucosaminyltransferase, MYLIP - myosin regulatory light chain interacting protein, MEX3C - mex-3 rna binding family member c, HSPA1B - heat shock 70kda protein 1b, DPM1 - dolichyl-phosphate mannosyltransferase polypeptide 1, catalytic subunit, NCBP1 - nuclear cap binding protein subunit 1, 80kda, NCL - nucleolin, …
GO:0008104	protein localization	8.95e-05	0.0071	1.67	17947	1373	446	57	[RPL18A - ribosomal protein l18a, DNAJC14 - dnaj (hsp40) homolog, subfamily c, member 14, ATP1B3 - atpase, na+/k+ transporting, beta 3 polypeptide, RPL12 - ribosomal protein l12, ATP1B1 - atpase, na+/k+ transporting, beta 1 polypeptide, TIMM10B - translocase of inner mitochondrial membrane 10 homolog b (yeast), TMED2 - transmembrane emp24 domain trafficking protein 2, UGT8 - udp glycosyltransfera…
GO:0050821	protein stabilization	9.5e-05	0.00748	4.37	17947	92	446	10	[PEX6 - peroxisomal biogenesis factor 6, HSPA1A - heat shock 70kda protein 1a, CALR - calreticulin, HSPA1B - heat shock 70kda protein 1b, MSX1 - msh homeobox 1, PTEN - phosphatase and tensin homolog, ATP1B2 - atpase, na+/k+ transporting, beta 2 polypeptide, ATP1B3 - atpase, na+/k+ transporting, beta 3 polypeptide, IFI30 - interferon, gamma-inducible protein 30, ATP1B1 - atpase, na+/k+ transportin…
GO:0006950	response to stress	9.88e-05	0.00774	1.45	17947	2608	446	94	[HSPA1A - heat shock 70kda protein 1a, HSPA1B - heat shock 70kda protein 1b, HLA-E - major histocompatibility complex, class i, e, NLRC5 - nlr family, card domain containing 5, HNRNPA0 - heterogeneous nuclear ribonucleoprotein a0, NDUFA6 - nadh dehydrogenase (ubiquinone) 1 alpha subcomplex, 6, 14kda, TSC22D4 - tsc22 domain family, member 4, EEPD1 - endonuclease/exonuclease/phosphatase family doma…
GO:0033036	macromolecule localization	0.000107	0.00829	1.66	17947	1382	446	57	[RPL18A - ribosomal protein l18a, DNAJC14 - dnaj (hsp40) homolog, subfamily c, member 14, ATP1B3 - atpase, na+/k+ transporting, beta 3 polypeptide, RPL12 - ribosomal protein l12, ATP1B1 - atpase, na+/k+ transporting, beta 1 polypeptide, TIMM10B - translocase of inner mitochondrial membrane 10 homolog b (yeast), TMED2 - transmembrane emp24 domain trafficking protein 2, UGT8 - udp glycosyltransfera…
GO:0019222	regulation of metabolic process	0.000108	0.00837	1.25	17947	5978	446	186	[HSPA1A - heat shock 70kda protein 1a, IKBKAP - inhibitor of kappa light polypeptide gene enhancer in b-cells, kinase complex-associated protein, HSPA1B - heat shock 70kda protein 1b, MYLIP - myosin regulatory light chain interacting protein, FOXK2 - forkhead box k2, CDC20 - cell division cycle 20, NCBP1 - nuclear cap binding protein subunit 1, 80kda, DDX5 - dead (asp-glu-ala-asp) box helicase 5,…
GO:1902532	negative regulation of intracellular signal transduction	0.00011	0.00842	2.51	17947	336	446	21	[DDIT4 - dna-damage-inducible transcript 4, DUSP5 - dual specificity phosphatase 5, SPRED2 - sprouty-related, evh1 domain containing 2, RNF149 - ring finger protein 149, LIMD1 - lim domains containing 1, SOCS1 - suppressor of cytokine signaling 1, PTEN - phosphatase and tensin homolog, PER1 - period circadian clock 1, CDC34 - cell division cycle 34, FAF1 - fas (tnfrsf6) associated factor 1, PTPN6…
GO:0009058	biosynthetic process	0.000111	0.00846	1.34	17947	4001	446	133	[IKBKAP - inhibitor of kappa light polypeptide gene enhancer in b-cells, kinase complex-associated protein, DPM1 - dolichyl-phosphate mannosyltransferase polypeptide 1, catalytic subunit, FOXK2 - forkhead box k2, NCBP1 - nuclear cap binding protein subunit 1, 80kda, DDX5 - dead (asp-glu-ala-asp) box helicase 5, TSC22D4 - tsc22 domain family, member 4, PPM1L - protein phosphatase, mg2+/mn2+ depend…
GO:0009167	purine ribonucleoside monophosphate metabolic process	0.000116	0.00879	2.39	17947	388	446	23	[PEX6 - peroxisomal biogenesis factor 6, HSPA1A - heat shock 70kda protein 1a, ABCA5 - atp-binding cassette, sub-family a (abc1), member 5, HSPA1B - heat shock 70kda protein 1b, EIF4A2 - eukaryotic translation initiation factor 4a2, SMARCA5 - swi/snf related, matrix associated, actin dependent regulator of chromatin, subfamily a, member 5, RECQL4 - recq protein-like 4, DDX5 - dead (asp-glu-ala-as…
GO:0009126	purine nucleoside monophosphate metabolic process	0.00012	0.00907	2.38	17947	389	446	23	[PEX6 - peroxisomal biogenesis factor 6, HSPA1A - heat shock 70kda protein 1a, ABCA5 - atp-binding cassette, sub-family a (abc1), member 5, HSPA1B - heat shock 70kda protein 1b, EIF4A2 - eukaryotic translation initiation factor 4a2, SMARCA5 - swi/snf related, matrix associated, actin dependent regulator of chromatin, subfamily a, member 5, RECQL4 - recq protein-like 4, DDX5 - dead (asp-glu-ala-as…
GO:0009059	macromolecule biosynthetic process	0.000136	0.0102	1.4	17947	3015	446	105	[IKBKAP - inhibitor of kappa light polypeptide gene enhancer in b-cells, kinase complex-associated protein, FOXK2 - forkhead box k2, NCBP1 - nuclear cap binding protein subunit 1, 80kda, DDX5 - dead (asp-glu-ala-asp) box helicase 5, TSC22D4 - tsc22 domain family, member 4, PNRC1 - proline-rich nuclear receptor coactivator 1, TRIM28 - tripartite motif containing 28, SAP30 - sin3a-associated protei…
GO:0044710	single-organism metabolic process	0.000145	0.0108	1.31	17947	4317	446	141	[HSPA1A - heat shock 70kda protein 1a, DPM1 - dolichyl-phosphate mannosyltransferase polypeptide 1, catalytic subunit, HSPA1B - heat shock 70kda protein 1b, DDX5 - dead (asp-glu-ala-asp) box helicase 5, DALRD3 - dalr anticodon binding domain containing 3, CREG1 - cellular repressor of e1a-stimulated genes 1, NDUFA6 - nadh dehydrogenase (ubiquinone) 1 alpha subcomplex, 6, 14kda, EEPD1 - endonuclea…
GO:0044765	single-organism transport	0.000147	0.0109	1.43	17947	2671	446	95	[RAB11FIP3 - rab11 family interacting protein 3 (class ii), KCNAB2 - potassium voltage-gated channel, shaker-related subfamily, beta member 2, RPL18A - ribosomal protein l18a, CHRNA5 - cholinergic receptor, nicotinic, alpha 5 (neuronal), KIF3C - kinesin family member 3c, ATP1B2 - atpase, na+/k+ transporting, beta 2 polypeptide, ATP1B3 - atpase, na+/k+ transporting, beta 3 polypeptide, RPL12 - rib…
GO:0006986	response to unfolded protein	0.00015	0.0111	3.55	17947	136	446	12	[HSPA1A - heat shock 70kda protein 1a, CALR - calreticulin, HSPA1B - heat shock 70kda protein 1b, HSPA4L - heat shock 70kda protein 4-like, HSP90B1 - heat shock protein 90kda beta (grp94), member 1, THBS1 - thrombospondin 1, ATP6V0D1 - atpase, h+ transporting, lysosomal 38kda, v0 subunit d1, TOR1B - torsin family 1, member b (torsin b), HSPA5 - heat shock 70kda protein 5 (glucose-regulated protei…
GO:0031123	RNA 3'-end processing	0.000176	0.0129	4.06	17947	99	446	10	[EIF4A3 - eukaryotic translation initiation factor 4a3, ZC3H3 - zinc finger ccch-type containing 3, SRSF9 - serine/arginine-rich splicing factor 9, EIF4A2 - eukaryotic translation initiation factor 4a2, PCF11 - pcf11 cleavage and polyadenylation factor subunit, NCBP1 - nuclear cap binding protein subunit 1, 80kda, SSU72 - ssu72 rna polymerase ii ctd phosphatase homolog (s. cerevisiae), PABPC1 - p…
GO:0051234	establishment of localization	0.000189	0.0138	1.36	17947	3432	446	116	[NCBP1 - nuclear cap binding protein subunit 1, 80kda, KCNAB2 - potassium voltage-gated channel, shaker-related subfamily, beta member 2, TMED2 - transmembrane emp24 domain trafficking protein 2, SLC41A1 - solute carrier family 41 (magnesium transporter), member 1, LMAN2 - lectin, mannose-binding 2, YWHAQ - tyrosine 3-monooxygenase/tryptophan 5-monooxygenase activation protein, theta polypeptide,…
GO:0009161	ribonucleoside monophosphate metabolic process	0.000194	0.0141	2.3	17947	402	446	23	[PEX6 - peroxisomal biogenesis factor 6, HSPA1A - heat shock 70kda protein 1a, ABCA5 - atp-binding cassette, sub-family a (abc1), member 5, HSPA1B - heat shock 70kda protein 1b, EIF4A2 - eukaryotic translation initiation factor 4a2, SMARCA5 - swi/snf related, matrix associated, actin dependent regulator of chromatin, subfamily a, member 5, RECQL4 - recq protein-like 4, DDX5 - dead (asp-glu-ala-as…
GO:0034660	ncRNA metabolic process	0.000195	0.0141	2.48	17947	325	446	20	[RRP9 - ribosomal rna processing 9, small subunit (ssu) processome component, homolog (yeast), NCBP1 - nuclear cap binding protein subunit 1, 80kda, BYSL - bystin-like, DALRD3 - dalr anticodon binding domain containing 3, CARS2 - cysteinyl-trna synthetase 2, mitochondrial (putative), RPS16 - ribosomal protein s16, RPS19 - ribosomal protein s19, TYW1 - trna-yw synthesizing protein 1 homolog (s. ce…
GO:0031124	mRNA 3'-end processing	0.000236	0.0169	4.31	17947	84	446	9	[EIF4A3 - eukaryotic translation initiation factor 4a3, ZC3H3 - zinc finger ccch-type containing 3, EIF4A2 - eukaryotic translation initiation factor 4a2, SRSF9 - serine/arginine-rich splicing factor 9, PCF11 - pcf11 cleavage and polyadenylation factor subunit, NCBP1 - nuclear cap binding protein subunit 1, 80kda, SSU72 - ssu72 rna polymerase ii ctd phosphatase homolog (s. cerevisiae), CPSF1 - cl…
GO:0006810	transport	0.000238	0.017	1.36	17947	3344	446	113	[NCBP1 - nuclear cap binding protein subunit 1, 80kda, KCNAB2 - potassium voltage-gated channel, shaker-related subfamily, beta member 2, TMED2 - transmembrane emp24 domain trafficking protein 2, SLC41A1 - solute carrier family 41 (magnesium transporter), member 1, LMAN2 - lectin, mannose-binding 2, YWHAQ - tyrosine 3-monooxygenase/tryptophan 5-monooxygenase activation protein, theta polypeptide,…
GO:0072521	purine-containing compound metabolic process	0.000241	0.0171	1.87	17947	774	446	36	[HSPA1A - heat shock 70kda protein 1a, HSPA1B - heat shock 70kda protein 1b, EEF2 - eukaryotic translation elongation factor 2, DDX5 - dead (asp-glu-ala-asp) box helicase 5, ERCC3 - excision repair cross-complementing rodent repair deficiency, complementation group 3, EEF1A1 - eukaryotic translation elongation factor 1 alpha 1, KIF3C - kinesin family member 3c, MYH9 - myosin, heavy chain 9, non-m…
GO:0050658	RNA transport	0.000241	0.017	3.38	17947	143	446	12	[EIF4A3 - eukaryotic translation initiation factor 4a3, ZC3H3 - zinc finger ccch-type containing 3, SRSF9 - serine/arginine-rich splicing factor 9, LRPPRC - leucine-rich pentatricopeptide repeat containing, IGF2BP3 - insulin-like growth factor 2 mrna binding protein 3, NCBP1 - nuclear cap binding protein subunit 1, 80kda, SMG6 - smg6 nonsense mediated mrna decay factor, RANBP2 - ran binding prote…
GO:0050657	nucleic acid transport	0.000241	0.0169	3.38	17947	143	446	12	[EIF4A3 - eukaryotic translation initiation factor 4a3, ZC3H3 - zinc finger ccch-type containing 3, SRSF9 - serine/arginine-rich splicing factor 9, LRPPRC - leucine-rich pentatricopeptide repeat containing, IGF2BP3 - insulin-like growth factor 2 mrna binding protein 3, NCBP1 - nuclear cap binding protein subunit 1, 80kda, SMG6 - smg6 nonsense mediated mrna decay factor, RANBP2 - ran binding prote…
GO:0051236	establishment of RNA localization	0.000241	0.0168	3.38	17947	143	446	12	[EIF4A3 - eukaryotic translation initiation factor 4a3, ZC3H3 - zinc finger ccch-type containing 3, SRSF9 - serine/arginine-rich splicing factor 9, LRPPRC - leucine-rich pentatricopeptide repeat containing, IGF2BP3 - insulin-like growth factor 2 mrna binding protein 3, NCBP1 - nuclear cap binding protein subunit 1, 80kda, SMG6 - smg6 nonsense mediated mrna decay factor, RANBP2 - ran binding prote…
GO:0007093	mitotic cell cycle checkpoint	0.000244	0.0169	3.91	17947	103	446	10	[ANAPC2 - anaphase promoting complex subunit 2, PLK1 - polo-like kinase 1, CDC20 - cell division cycle 20, PRCC - papillary renal cell carcinoma (translocation-associated), TAOK3 - tao kinase 3, TGFB1 - transforming growth factor, beta 1, PLK3 - polo-like kinase 3, ATM - ataxia telangiectasia mutated, RPS6 - ribosomal protein s6, TICRR - topbp1-interacting checkpoint and replication regulator]
GO:0009968	negative regulation of signal transduction	0.000249	0.0172	1.8	17947	895	446	40	[HSPA1A - heat shock 70kda protein 1a, HSPA1B - heat shock 70kda protein 1b, DDIT4 - dna-damage-inducible transcript 4, RNF149 - ring finger protein 149, NLRC5 - nlr family, card domain containing 5, CRY1 - cryptochrome 1 (photolyase-like), DLX2 - distal-less homeobox 2, SOCS1 - suppressor of cytokine signaling 1, PTEN - phosphatase and tensin homolog, MYH9 - myosin, heavy chain 9, non-muscle, RA…
GO:0035966	response to topologically incorrect protein	0.000257	0.0177	3.35	17947	144	446	12	[HSPA1A - heat shock 70kda protein 1a, CALR - calreticulin, HSPA1B - heat shock 70kda protein 1b, HSPA4L - heat shock 70kda protein 4-like, HSP90B1 - heat shock protein 90kda beta (grp94), member 1, THBS1 - thrombospondin 1, ATP6V0D1 - atpase, h+ transporting, lysosomal 38kda, v0 subunit d1, TOR1B - torsin family 1, member b (torsin b), HSPA5 - heat shock 70kda protein 5 (glucose-regulated protei…
GO:0032268	regulation of cellular protein metabolic process	0.000277	0.0189	1.52	17947	1795	446	68	[HSPA1A - heat shock 70kda protein 1a, MYLIP - myosin regulatory light chain interacting protein, IKBKAP - inhibitor of kappa light polypeptide gene enhancer in b-cells, kinase complex-associated protein, HSPA1B - heat shock 70kda protein 1b, NCBP1 - nuclear cap binding protein subunit 1, 80kda, CDC20 - cell division cycle 20, SOCS1 - suppressor of cytokine signaling 1, TNFRSF10A - tumor necrosis…
GO:0009123	nucleoside monophosphate metabolic process	0.000286	0.0195	2.24	17947	413	446	23	[PEX6 - peroxisomal biogenesis factor 6, HSPA1A - heat shock 70kda protein 1a, ABCA5 - atp-binding cassette, sub-family a (abc1), member 5, HSPA1B - heat shock 70kda protein 1b, EIF4A2 - eukaryotic translation initiation factor 4a2, SMARCA5 - swi/snf related, matrix associated, actin dependent regulator of chromatin, subfamily a, member 5, RECQL4 - recq protein-like 4, DDX5 - dead (asp-glu-ala-as…
GO:1902369	negative regulation of RNA catabolic process	0.000288	0.0195	20.12	17947	6	446	3	[LRPPRC - leucine-rich pentatricopeptide repeat containing, PABPC1 - poly(a) binding protein, cytoplasmic 1, DHX34 - deah (asp-glu-ala-his) box polypeptide 34]
GO:0036376	sodium ion export from cell	0.000288	0.0194	20.12	17947	6	446	3	[ATP1B2 - atpase, na+/k+ transporting, beta 2 polypeptide, ATP1B3 - atpase, na+/k+ transporting, beta 3 polypeptide, ATP1B1 - atpase, na+/k+ transporting, beta 1 polypeptide]
GO:0034470	ncRNA processing	0.000288	0.0193	2.73	17947	236	446	16	[RRP9 - ribosomal rna processing 9, small subunit (ssu) processome component, homolog (yeast), BYSL - bystin-like, RPS16 - ribosomal protein s16, RPS19 - ribosomal protein s19, TYW1 - trna-yw synthesizing protein 1 homolog (s. cerevisiae), DUS1L - dihydrouridine synthase 1-like (s. cerevisiae), EIF4A3 - eukaryotic translation initiation factor 4a3, BOP1 - block of proliferation 1, RPS15 - ribosom…
GO:0031323	regulation of cellular metabolic process	0.000315	0.021	1.25	17947	5552	446	172	[HSPA1A - heat shock 70kda protein 1a, IKBKAP - inhibitor of kappa light polypeptide gene enhancer in b-cells, kinase complex-associated protein, HSPA1B - heat shock 70kda protein 1b, MYLIP - myosin regulatory light chain interacting protein, FOXK2 - forkhead box k2, CDC20 - cell division cycle 20, NCBP1 - nuclear cap binding protein subunit 1, 80kda, DDX5 - dead (asp-glu-ala-asp) box helicase 5,…
GO:0015931	nucleobase-containing compound transport	0.000336	0.0222	3.08	17947	170	446	13	[SLC35D1 - solute carrier family 35 (udp-glca/udp-galnac transporter), member d1, SRSF9 - serine/arginine-rich splicing factor 9, NCBP1 - nuclear cap binding protein subunit 1, 80kda, IGF2BP3 - insulin-like growth factor 2 mrna binding protein 3, SMG1 - smg1 phosphatidylinositol 3-kinase-related kinase, RANBP2 - ran binding protein 2, AHCTF1 - at hook containing transcription factor 1, EIF4A3 - e…
GO:0043412	macromolecule modification	0.000348	0.0229	1.43	17947	2388	446	85	[MAN1A1 - mannosidase, alpha, class 1a, member 1, MYLIP - myosin regulatory light chain interacting protein, IKBKAP - inhibitor of kappa light polypeptide gene enhancer in b-cells, kinase complex-associated protein, DPM1 - dolichyl-phosphate mannosyltransferase polypeptide 1, catalytic subunit, CDC20 - cell division cycle 20, UGGT2 - udp-glucose glycoprotein glucosyltransferase 2, SOCS1 - suppres…
GO:0034645	cellular macromolecule biosynthetic process	0.000349	0.0229	1.39	17947	2807	446	97	[FOXK2 - forkhead box k2, NCBP1 - nuclear cap binding protein subunit 1, 80kda, DDX5 - dead (asp-glu-ala-asp) box helicase 5, TSC22D4 - tsc22 domain family, member 4, PNRC1 - proline-rich nuclear receptor coactivator 1, SAP30 - sin3a-associated protein, 30kda, EIF4A2 - eukaryotic translation initiation factor 4a2, IGF2BP3 - insulin-like growth factor 2 mrna binding protein 3, SMURF2 - smad specif…
GO:0051248	negative regulation of protein metabolic process	0.000354	0.0231	1.83	17947	790	446	36	[HSPA1A - heat shock 70kda protein 1a, HSPA1B - heat shock 70kda protein 1b, DDIT4 - dna-damage-inducible transcript 4, CDC20 - cell division cycle 20, GADD45B - growth arrest and dna-damage-inducible, beta, JUN - jun proto-oncogene, CRY1 - cryptochrome 1 (photolyase-like), SOCS1 - suppressor of cytokine signaling 1, PTEN - phosphatase and tensin homolog, RAF1 - v-raf-1 murine leukemia viral onco…
GO:0050434	positive regulation of viral transcription	0.000361	0.0234	5.22	17947	54	446	7	[SSRP1 - structure specific recognition protein 1, NCBP1 - nuclear cap binding protein subunit 1, 80kda, ERCC3 - excision repair cross-complementing rodent repair deficiency, complementation group 3, TCEB3 - transcription elongation factor b (siii), polypeptide 3 (110kda, elongin a), JUN - jun proto-oncogene, POLR2E - polymerase (rna) ii (dna directed) polypeptide e, 25kda, POLR2A - polymerase (r…
GO:0034654	nucleobase-containing compound biosynthetic process	0.000363	0.0234	1.39	17947	2775	446	96	[MED26 - mediator complex subunit 26, IKBKAP - inhibitor of kappa light polypeptide gene enhancer in b-cells, kinase complex-associated protein, FOXK2 - forkhead box k2, PURB - purine-rich element binding protein b, NCBP1 - nuclear cap binding protein subunit 1, 80kda, DDX5 - dead (asp-glu-ala-asp) box helicase 5, RPL18A - ribosomal protein l18a, TSC22D4 - tsc22 domain family, member 4, ZBTB11 - …
GO:0036293	response to decreased oxygen levels	0.000382	0.0245	2.66	17947	242	446	16	[DDIT4 - dna-damage-inducible transcript 4, ERCC3 - excision repair cross-complementing rodent repair deficiency, complementation group 3, TGFB1 - transforming growth factor, beta 1, ACTN4 - actinin, alpha 4, LIMD1 - lim domains containing 1, P4HB - prolyl 4-hydroxylase, beta polypeptide, RAF1 - v-raf-1 murine leukemia viral oncogene homolog 1, ATP1B1 - atpase, na+/k+ transporting, beta 1 polypep…
GO:0006163	purine nucleotide metabolic process	0.000385	0.0246	1.86	17947	734	446	34	[HSPA1A - heat shock 70kda protein 1a, HSPA1B - heat shock 70kda protein 1b, EEF2 - eukaryotic translation elongation factor 2, DDX5 - dead (asp-glu-ala-asp) box helicase 5, ERCC3 - excision repair cross-complementing rodent repair deficiency, complementation group 3, EEF1A1 - eukaryotic translation elongation factor 1 alpha 1, KIF3C - kinesin family member 3c, MYH9 - myosin, heavy chain 9, non-m…
GO:0051168	nuclear export	0.000386	0.0246	3.69	17947	109	446	10	[CALR - calreticulin, ZC3H3 - zinc finger ccch-type containing 3, SRSF9 - serine/arginine-rich splicing factor 9, NCBP1 - nuclear cap binding protein subunit 1, 80kda, SMG6 - smg6 nonsense mediated mrna decay factor, RPS15 - ribosomal protein s15, SMG1 - smg1 phosphatidylinositol 3-kinase-related kinase, TGFB1 - transforming growth factor, beta 1, CPSF1 - cleavage and polyadenylation specific fac…
GO:0006464	cellular protein modification process	0.000392	0.0248	1.44	17947	2259	446	81	[MAN1A1 - mannosidase, alpha, class 1a, member 1, MYLIP - myosin regulatory light chain interacting protein, IKBKAP - inhibitor of kappa light polypeptide gene enhancer in b-cells, kinase complex-associated protein, DPM1 - dolichyl-phosphate mannosyltransferase polypeptide 1, catalytic subunit, CDC20 - cell division cycle 20, UGGT2 - udp-glucose glycoprotein glucosyltransferase 2, SOCS1 - suppres…
GO:0036211	protein modification process	0.000392	0.0247	1.44	17947	2259	446	81	[MAN1A1 - mannosidase, alpha, class 1a, member 1, MYLIP - myosin regulatory light chain interacting protein, IKBKAP - inhibitor of kappa light polypeptide gene enhancer in b-cells, kinase complex-associated protein, DPM1 - dolichyl-phosphate mannosyltransferase polypeptide 1, catalytic subunit, CDC20 - cell division cycle 20, UGGT2 - udp-glucose glycoprotein glucosyltransferase 2, SOCS1 - suppres…
GO:1902307	positive regulation of sodium ion transmembrane transport	0.000413	0.0259	10.73	17947	15	446	4	[ACTN4 - actinin, alpha 4, ATP1B2 - atpase, na+/k+ transporting, beta 2 polypeptide, ATP1B3 - atpase, na+/k+ transporting, beta 3 polypeptide, ATP1B1 - atpase, na+/k+ transporting, beta 1 polypeptide]
GO:0033673	negative regulation of kinase activity	0.000425	0.0265	2.86	17947	197	446	14	[PLK1 - polo-like kinase 1, PPP2R5A - protein phosphatase 2, regulatory subunit b', alpha, SOCS3 - suppressor of cytokine signaling 3, DUSP5 - dual specificity phosphatase 5, RANBP2 - ran binding protein 2, SPRED2 - sprouty-related, evh1 domain containing 2, GADD45B - growth arrest and dna-damage-inducible, beta, SOCS1 - suppressor of cytokine signaling 1, PTEN - phosphatase and tensin homolog, P…
GO:0010563	negative regulation of phosphorus metabolic process	0.000426	0.0264	2.14	17947	452	446	24	[DDIT4 - dna-damage-inducible transcript 4, PLK1 - polo-like kinase 1, PPP2R5A - protein phosphatase 2, regulatory subunit b', alpha, RANBP2 - ran binding protein 2, DUSP5 - dual specificity phosphatase 5, SOCS3 - suppressor of cytokine signaling 3, TGFB1 - transforming growth factor, beta 1, SPRED2 - sprouty-related, evh1 domain containing 2, RNF149 - ring finger protein 149, GADD45B - growth ar…
GO:0045936	negative regulation of phosphate metabolic process	0.000426	0.0263	2.14	17947	452	446	24	[DDIT4 - dna-damage-inducible transcript 4, PLK1 - polo-like kinase 1, PPP2R5A - protein phosphatase 2, regulatory subunit b', alpha, RANBP2 - ran binding protein 2, DUSP5 - dual specificity phosphatase 5, SOCS3 - suppressor of cytokine signaling 3, TGFB1 - transforming growth factor, beta 1, SPRED2 - sprouty-related, evh1 domain containing 2, RNF149 - ring finger protein 149, GADD45B - growth ar…
GO:0007179	transforming growth factor beta receptor signaling pathway	0.00046	0.0283	3.35	17947	132	446	11	[FOS - fbj murine osteosarcoma viral oncogene homolog, SKI - v-ski avian sarcoma viral oncogene homolog, SMURF2 - smad specific e3 ubiquitin protein ligase 2, TGFB1 - transforming growth factor, beta 1, UBE2M - ubiquitin-conjugating enzyme e2m, JUN - jun proto-oncogene, E2F4 - e2f transcription factor 4, p107/p130-binding, JUNB - jun b proto-oncogene, PPP1R15A - protein phosphatase 1, regulatory …
GO:0009150	purine ribonucleotide metabolic process	0.000464	0.0284	1.87	17947	712	446	33	[HSPA1A - heat shock 70kda protein 1a, HSPA1B - heat shock 70kda protein 1b, EEF2 - eukaryotic translation elongation factor 2, DDX5 - dead (asp-glu-ala-asp) box helicase 5, ERCC3 - excision repair cross-complementing rodent repair deficiency, complementation group 3, EEF1A1 - eukaryotic translation elongation factor 1 alpha 1, KIF3C - kinesin family member 3c, MYH9 - myosin, heavy chain 9, non-m…
GO:0070647	protein modification by small protein conjugation or removal	0.000473	0.0288	1.91	17947	654	446	31	[RNF181 - ring finger protein 181, MYLIP - myosin regulatory light chain interacting protein, TPP2 - tripeptidyl peptidase ii, CDC20 - cell division cycle 20, RANBP2 - ran binding protein 2, RNF149 - ring finger protein 149, RNF10 - ring finger protein 10, SOCS1 - suppressor of cytokine signaling 1, CDC34 - cell division cycle 34, TRIM28 - tripartite motif containing 28, ANAPC2 - anaphase promoti…
GO:0051338	regulation of transferase activity	0.000488	0.0296	1.79	17947	834	446	37	[IKBKAP - inhibitor of kappa light polypeptide gene enhancer in b-cells, kinase complex-associated protein, CDC20 - cell division cycle 20, RANBP2 - ran binding protein 2, GADD45B - growth arrest and dna-damage-inducible, beta, NLRC5 - nlr family, card domain containing 5, SOCS1 - suppressor of cytokine signaling 1, PTEN - phosphatase and tensin homolog, RAF1 - v-raf-1 murine leukemia viral oncog…
GO:0000028	ribosomal small subunit assembly	0.000495	0.0299	17.25	17947	7	446	3	[RPS25 - ribosomal protein s25, RPS6 - ribosomal protein s6, RPS19 - ribosomal protein s19]
GO:0022613	ribonucleoprotein complex biogenesis	0.000505	0.0303	4.94	17947	57	446	7	[BOP1 - block of proliferation 1, RPS15 - ribosomal protein s15, RPS28 - ribosomal protein s28, RPS6 - ribosomal protein s6, RPS16 - ribosomal protein s16, BRIX1 - brx1, biogenesis of ribosomes, homolog (s. cerevisiae), RPS19 - ribosomal protein s19]
GO:0022618	ribonucleoprotein complex assembly	0.000523	0.0313	3.3	17947	134	446	11	[SRSF9 - serine/arginine-rich splicing factor 9, NCBP1 - nuclear cap binding protein subunit 1, 80kda, TSR1 - tsr1, 20s rrna accumulation, homolog (s. cerevisiae), RPS25 - ribosomal protein s25, LIMD1 - lim domains containing 1, RPS6 - ribosomal protein s6, SART1 - squamous cell carcinoma antigen recognized by t cells, TICRR - topbp1-interacting checkpoint and replication regulator, PRPF8 - pre-m…
GO:0010648	negative regulation of cell communication	0.000546	0.0325	1.7	17947	993	446	42	[HSPA1A - heat shock 70kda protein 1a, HSPA1B - heat shock 70kda protein 1b, DDIT4 - dna-damage-inducible transcript 4, RNF149 - ring finger protein 149, CRY1 - cryptochrome 1 (photolyase-like), NLRC5 - nlr family, card domain containing 5, DLX2 - distal-less homeobox 2, SOCS1 - suppressor of cytokine signaling 1, PTEN - phosphatase and tensin homolog, MYH9 - myosin, heavy chain 9, non-muscle, RA…
GO:0006302	double-strand break repair	0.000592	0.035	3.5	17947	115	446	10	[SMARCA5 - swi/snf related, matrix associated, actin dependent regulator of chromatin, subfamily a, member 5, H2AFX - h2a histone family, member x, RNF168 - ring finger protein 168, e3 ubiquitin protein ligase, ATM - ataxia telangiectasia mutated, POLA1 - polymerase (dna directed), alpha 1, catalytic subunit, SETX - senataxin, TDP2 - tyrosyl-dna phosphodiesterase 2, BAZ1B - bromodomain adjacent t…
GO:1901135	carbohydrate derivative metabolic process	0.000597	0.0351	1.62	17947	1219	446	49	[HSPA1A - heat shock 70kda protein 1a, HSPA1B - heat shock 70kda protein 1b, DPM1 - dolichyl-phosphate mannosyltransferase polypeptide 1, catalytic subunit, DDX5 - dead (asp-glu-ala-asp) box helicase 5, UGGT2 - udp-glucose glycoprotein glucosyltransferase 2, KIF3C - kinesin family member 3c, MTHFR - methylenetetrahydrofolate reductase (nad(p)h), LPCAT3 - lysophosphatidylcholine acyltransferase 3,…
GO:0010468	regulation of gene expression	0.000598	0.035	1.29	17947	4155	446	133	[HSPA1A - heat shock 70kda protein 1a, IKBKAP - inhibitor of kappa light polypeptide gene enhancer in b-cells, kinase complex-associated protein, HSPA1B - heat shock 70kda protein 1b, MYLIP - myosin regulatory light chain interacting protein, FOXK2 - forkhead box k2, CDC20 - cell division cycle 20, NCBP1 - nuclear cap binding protein subunit 1, 80kda, DDX5 - dead (asp-glu-ala-asp) box helicase 5,…
GO:0045585	positive regulation of cytotoxic T cell differentiation	0.000616	0.036	40.24	17947	2	446	2	[TNFSF9 - tumor necrosis factor (ligand) superfamily, member 9, SART1 - squamous cell carcinoma antigen recognized by t cells]
GO:0045583	regulation of cytotoxic T cell differentiation	0.000616	0.0358	40.24	17947	2	446	2	[SART1 - squamous cell carcinoma antigen recognized by t cells, TNFSF9 - tumor necrosis factor (ligand) superfamily, member 9]
GO:0007092	activation of mitotic anaphase-promoting complex activity	0.000616	0.0356	40.24	17947	2	446	2	[PLK1 - polo-like kinase 1, PTEN - phosphatase and tensin homolog]
GO:0051169	nuclear transport	0.000633	0.0364	2.75	17947	205	446	14	[SRSF9 - serine/arginine-rich splicing factor 9, NCBP1 - nuclear cap binding protein subunit 1, 80kda, SMG1 - smg1 phosphatidylinositol 3-kinase-related kinase, RANBP2 - ran binding protein 2, TGFB1 - transforming growth factor, beta 1, JUN - jun proto-oncogene, CALR - calreticulin, ZC3H3 - zinc finger ccch-type containing 3, SMG6 - smg6 nonsense mediated mrna decay factor, RPS15 - ribosomal prot…
GO:0010629	negative regulation of gene expression	0.000642	0.0368	1.57	17947	1385	446	54	[PURB - purine-rich element binding protein b, CDC20 - cell division cycle 20, NCBP1 - nuclear cap binding protein subunit 1, 80kda, DDX5 - dead (asp-glu-ala-asp) box helicase 5, TSC22D4 - tsc22 domain family, member 4, TRIM28 - tripartite motif containing 28, DNAJC1 - dnaj (hsp40) homolog, subfamily c, member 1, ATM - ataxia telangiectasia mutated, SAP30 - sin3a-associated protein, 30kda, DR1 - …
GO:0051348	negative regulation of transferase activity	0.000646	0.0369	2.45	17947	279	446	17	[PLK1 - polo-like kinase 1, PPP2R5A - protein phosphatase 2, regulatory subunit b', alpha, CDC20 - cell division cycle 20, SOCS3 - suppressor of cytokine signaling 3, RANBP2 - ran binding protein 2, DUSP5 - dual specificity phosphatase 5, SPRED2 - sprouty-related, evh1 domain containing 2, GADD45B - growth arrest and dna-damage-inducible, beta, SOCS1 - suppressor of cytokine signaling 1, PTEN - p…
GO:0032781	positive regulation of ATPase activity	0.000672	0.0382	6.94	17947	29	446	5	[DNAJC1 - dnaj (hsp40) homolog, subfamily c, member 1, AHSA2 - aha1, activator of heat shock 90kda protein atpase homolog 2 (yeast), ATP1B2 - atpase, na+/k+ transporting, beta 2 polypeptide, ATP1B3 - atpase, na+/k+ transporting, beta 3 polypeptide, ATP1B1 - atpase, na+/k+ transporting, beta 1 polypeptide]
GO:1903291	positive regulation of ATP catabolic process	0.000672	0.038	6.94	17947	29	446	5	[DNAJC1 - dnaj (hsp40) homolog, subfamily c, member 1, AHSA2 - aha1, activator of heat shock 90kda protein atpase homolog 2 (yeast), ATP1B2 - atpase, na+/k+ transporting, beta 2 polypeptide, ATP1B3 - atpase, na+/k+ transporting, beta 3 polypeptide, ATP1B1 - atpase, na+/k+ transporting, beta 1 polypeptide]
GO:0009259	ribonucleotide metabolic process	0.000681	0.0383	1.82	17947	728	446	33	[HSPA1A - heat shock 70kda protein 1a, HSPA1B - heat shock 70kda protein 1b, EEF2 - eukaryotic translation elongation factor 2, DDX5 - dead (asp-glu-ala-asp) box helicase 5, ERCC3 - excision repair cross-complementing rodent repair deficiency, complementation group 3, EEF1A1 - eukaryotic translation elongation factor 1 alpha 1, KIF3C - kinesin family member 3c, MYH9 - myosin, heavy chain 9, non-m…
GO:0051704	multi-organism process	0.000689	0.0386	1.61	17947	1227	446	49	[HSPA1A - heat shock 70kda protein 1a, HSPA1B - heat shock 70kda protein 1b, NCBP1 - nuclear cap binding protein subunit 1, 80kda, NLRC5 - nlr family, card domain containing 5, RPL18A - ribosomal protein l18a, KCTD5 - potassium channel tetramerization domain containing 5, RPL12 - ribosomal protein l12, PMAIP1 - phorbol-12-myristate-13-acetate-induced protein 1, ATP6V0D1 - atpase, h+ transporting,…
GO:0042149	cellular response to glucose starvation	0.000692	0.0387	9.47	17947	17	446	4	[CPEB4 - cytoplasmic polyadenylation element binding protein 4, PMAIP1 - phorbol-12-myristate-13-acetate-induced protein 1, NUAK2 - nuak family, snf1-like kinase, 2, HSPA5 - heat shock 70kda protein 5 (glucose-regulated protein, 78kda)]
GO:0070482	response to oxygen levels	0.000704	0.0391	2.51	17947	256	446	16	[DDIT4 - dna-damage-inducible transcript 4, ERCC3 - excision repair cross-complementing rodent repair deficiency, complementation group 3, TGFB1 - transforming growth factor, beta 1, ACTN4 - actinin, alpha 4, LIMD1 - lim domains containing 1, P4HB - prolyl 4-hydroxylase, beta polypeptide, RAF1 - v-raf-1 murine leukemia viral oncogene homolog 1, ATP1B1 - atpase, na+/k+ transporting, beta 1 polypep…
GO:0019693	ribose phosphate metabolic process	0.000765	0.0423	1.81	17947	733	446	33	[HSPA1A - heat shock 70kda protein 1a, HSPA1B - heat shock 70kda protein 1b, EEF2 - eukaryotic translation elongation factor 2, DDX5 - dead (asp-glu-ala-asp) box helicase 5, ERCC3 - excision repair cross-complementing rodent repair deficiency, complementation group 3, EEF1A1 - eukaryotic translation elongation factor 1 alpha 1, KIF3C - kinesin family member 3c, MYH9 - myosin, heavy chain 9, non-m…
GO:0080090	regulation of primary metabolic process	0.000778	0.0428	1.23	17947	5382	446	165	[HSPA1A - heat shock 70kda protein 1a, IKBKAP - inhibitor of kappa light polypeptide gene enhancer in b-cells, kinase complex-associated protein, HSPA1B - heat shock 70kda protein 1b, MYLIP - myosin regulatory light chain interacting protein, FOXK2 - forkhead box k2, CDC20 - cell division cycle 20, NCBP1 - nuclear cap binding protein subunit 1, 80kda, DDX5 - dead (asp-glu-ala-asp) box helicase 5,…
GO:0071436	sodium ion export	0.000778	0.0427	15.09	17947	8	446	3	[ATP1B2 - atpase, na+/k+ transporting, beta 2 polypeptide, ATP1B3 - atpase, na+/k+ transporting, beta 3 polypeptide, ATP1B1 - atpase, na+/k+ transporting, beta 1 polypeptide]
GO:0006465	signal peptide processing	0.000778	0.0425	15.09	17947	8	446	3	[SPCS1 - signal peptidase complex subunit 1 homolog (s. cerevisiae), SPCS3 - signal peptidase complex subunit 3 homolog (s. cerevisiae), SEC11C - sec11 homolog c (s. cerevisiae)]
GO:0030007	cellular potassium ion homeostasis	0.000778	0.0423	15.09	17947	8	446	3	[ATP1B2 - atpase, na+/k+ transporting, beta 2 polypeptide, ATP1B3 - atpase, na+/k+ transporting, beta 3 polypeptide, ATP1B1 - atpase, na+/k+ transporting, beta 1 polypeptide]
GO:0071826	ribonucleoprotein complex subunit organization	0.000802	0.0435	3.14	17947	141	446	11	[SRSF9 - serine/arginine-rich splicing factor 9, NCBP1 - nuclear cap binding protein subunit 1, 80kda, TSR1 - tsr1, 20s rrna accumulation, homolog (s. cerevisiae), RPS25 - ribosomal protein s25, LIMD1 - lim domains containing 1, RPS6 - ribosomal protein s6, SART1 - squamous cell carcinoma antigen recognized by t cells, TICRR - topbp1-interacting checkpoint and replication regulator, PRPF8 - pre-m…
GO:0032774	RNA biosynthetic process	0.000809	0.0437	1.39	17947	2523	446	87	[MED26 - mediator complex subunit 26, IKBKAP - inhibitor of kappa light polypeptide gene enhancer in b-cells, kinase complex-associated protein, FOXK2 - forkhead box k2, PURB - purine-rich element binding protein b, NCBP1 - nuclear cap binding protein subunit 1, 80kda, DDX5 - dead (asp-glu-ala-asp) box helicase 5, RPL18A - ribosomal protein l18a, TSC22D4 - tsc22 domain family, member 4, ZBTB11 - …
GO:0018130	heterocycle biosynthetic process	0.000839	0.0451	1.36	17947	2844	446	96	[MED26 - mediator complex subunit 26, IKBKAP - inhibitor of kappa light polypeptide gene enhancer in b-cells, kinase complex-associated protein, FOXK2 - forkhead box k2, PURB - purine-rich element binding protein b, NCBP1 - nuclear cap binding protein subunit 1, 80kda, DDX5 - dead (asp-glu-ala-asp) box helicase 5, RPL18A - ribosomal protein l18a, TSC22D4 - tsc22 domain family, member 4, ZBTB11 - …
GO:0009628	response to abiotic stimulus	0.000874	0.0468	1.69	17947	954	446	40	[HSPA1A - heat shock 70kda protein 1a, HSPA1B - heat shock 70kda protein 1b, DDIT4 - dna-damage-inducible transcript 4, H2AFX - h2a histone family, member x, ERCC3 - excision repair cross-complementing rodent repair deficiency, complementation group 3, PLK3 - polo-like kinase 3, ACTN4 - actinin, alpha 4, JUN - jun proto-oncogene, CRY1 - cryptochrome 1 (photolyase-like), JUNB - jun b proto-oncogen…
GO:0019438	aromatic compound biosynthetic process	0.000879	0.0468	1.36	17947	2848	446	96	[MED26 - mediator complex subunit 26, IKBKAP - inhibitor of kappa light polypeptide gene enhancer in b-cells, kinase complex-associated protein, FOXK2 - forkhead box k2, PURB - purine-rich element binding protein b, NCBP1 - nuclear cap binding protein subunit 1, 80kda, DDX5 - dead (asp-glu-ala-asp) box helicase 5, RPL18A - ribosomal protein l18a, TSC22D4 - tsc22 domain family, member 4, ZBTB11 - …
GO:0006457	protein folding	0.000879	0.0466	2.66	17947	212	446	14	[HSPA1A - heat shock 70kda protein 1a, MLEC - malectin, HSPA1B - heat shock 70kda protein 1b, RANBP2 - ran binding protein 2, UGGT2 - udp-glucose glycoprotein glucosyltransferase 2, HSPA4L - heat shock 70kda protein 4-like, P4HB - prolyl 4-hydroxylase, beta polypeptide, TBCC - tubulin folding cofactor c, CALR - calreticulin, HSP90B1 - heat shock protein 90kda beta (grp94), member 1, TOR1B - torsi…
GO:0048524	positive regulation of viral process	0.0009	0.0476	3.97	17947	81	446	8	[SSRP1 - structure specific recognition protein 1, NCBP1 - nuclear cap binding protein subunit 1, 80kda, ERCC3 - excision repair cross-complementing rodent repair deficiency, complementation group 3, TCEB3 - transcription elongation factor b (siii), polypeptide 3 (110kda, elongin a), CHMP4B - charged multivesicular body protein 4b, JUN - jun proto-oncogene, POLR2E - polymerase (rna) ii (dna direc…
GO:0009225	nucleotide-sugar metabolic process	0.000923	0.0486	6.49	17947	31	446	5	[DPM1 - dolichyl-phosphate mannosyltransferase polypeptide 1, catalytic subunit, SLC35D1 - solute carrier family 35 (udp-glca/udp-galnac transporter), member d1, UGGT2 - udp-glucose glycoprotein glucosyltransferase 2, TSTA3 - tissue specific transplantation antigen p35b, PMM1 - phosphomannomutase 1]
GO:0022402	cell cycle process	0.000927	0.0486	1.68	17947	957	446	40	[RAB11FIP3 - rab11 family interacting protein 3 (class ii), CDC20 - cell division cycle 20, H2AFX - h2a histone family, member x, TUBGCP6 - tubulin, gamma complex associated protein 6, RANBP2 - ran binding protein 2, PLK3 - polo-like kinase 3, PTEN - phosphatase and tensin homolog, CD2AP - cd2-associated protein, MYH9 - myosin, heavy chain 9, non-muscle, CDC34 - cell division cycle 34, RHOB - ras…
GO:0023057	negative regulation of signaling	0.000938	0.049	1.67	17947	989	446	41	[HSPA1A - heat shock 70kda protein 1a, HSPA1B - heat shock 70kda protein 1b, DDIT4 - dna-damage-inducible transcript 4, RNF149 - ring finger protein 149, NLRC5 - nlr family, card domain containing 5, CRY1 - cryptochrome 1 (photolyase-like), DLX2 - distal-less homeobox 2, SOCS1 - suppressor of cytokine signaling 1, PTEN - phosphatase and tensin homolog, MYH9 - myosin, heavy chain 9, non-muscle, RA…
GO:0001666	response to hypoxia	0.00094	0.0489	2.54	17947	238	446	15	[DDIT4 - dna-damage-inducible transcript 4, ERCC3 - excision repair cross-complementing rodent repair deficiency, complementation group 3, TGFB1 - transforming growth factor, beta 1, ACTN4 - actinin, alpha 4, LIMD1 - lim domains containing 1, P4HB - prolyl 4-hydroxylase, beta polypeptide, RAF1 - v-raf-1 murine leukemia viral oncogene homolog 1, ATP1B1 - atpase, na+/k+ transporting, beta 1 polypep…
GO:0044281	small molecule metabolic process	0.000955	0.0495	1.37	17947	2607	446	89	[HSPA1A - heat shock 70kda protein 1a, HSPA1B - heat shock 70kda protein 1b, DPM1 - dolichyl-phosphate mannosyltransferase polypeptide 1, catalytic subunit, DDX5 - dead (asp-glu-ala-asp) box helicase 5, UGGT2 - udp-glucose glycoprotein glucosyltransferase 2, DALRD3 - dalr anticodon binding domain containing 3, NDUFA6 - nadh dehydrogenase (ubiquinone) 1 alpha subcomplex, 6, 14kda, KIF3C - kinesin …
GO:1901991	negative regulation of mitotic cell cycle phase transition	0.000961	0.0496	2.75	17947	190	446	13	[CDC20 - cell division cycle 20, PLK1 - polo-like kinase 1, PLK3 - polo-like kinase 3, TGFB1 - transforming growth factor, beta 1, PTEN - phosphatase and tensin homolog, ANAPC2 - anaphase promoting complex subunit 2, TAOK3 - tao kinase 3, PRCC - papillary renal cell carcinoma (translocation-associated), TRIAP1 - tp53 regulated inhibitor of apoptosis 1, ATM - ataxia telangiectasia mutated, RPS6 - …
GO:0048585	negative regulation of response to stimulus	0.000975	0.0501	1.62	17947	1118	446	45	[HSPA1A - heat shock 70kda protein 1a, HSPA1B - heat shock 70kda protein 1b, DDIT4 - dna-damage-inducible transcript 4, RNF149 - ring finger protein 149, HLA-E - major histocompatibility complex, class i, e, CRY1 - cryptochrome 1 (photolyase-like), NLRC5 - nlr family, card domain containing 5, DLX2 - distal-less homeobox 2, SOCS1 - suppressor of cytokine signaling 1, PTEN - phosphatase and tensin…

## Sheet: GOFUNCTION_5'_0.05
GO Term	Description	P-value	FDR q-value	Enrichment	N	B	n	b	Genes
GO:0044822	poly(A) RNA binding	1.23e-19	5.05e-16	2.96	17947	1143	446	84	[HSPA1A - heat shock 70kda protein 1a, HSPA1B - heat shock 70kda protein 1b, MEX3C - mex-3 rna binding family member c, PURB - purine-rich element binding protein b, NCBP1 - nuclear cap binding protein subunit 1, 80kda, RRP9 - ribosomal rna processing 9, small subunit (ssu) processome component, homolog (yeast), DDX5 - dead (asp-glu-ala-asp) box helicase 5, ZCCHC8 - zinc finger, cchc domain conta…
GO:0003723	RNA binding	2.48e-18	5.08e-15	2.56	17947	1525	446	97	[HSPA1A - heat shock 70kda protein 1a, HSPA1B - heat shock 70kda protein 1b, MEX3C - mex-3 rna binding family member c, NCBP1 - nuclear cap binding protein subunit 1, 80kda, DDX5 - dead (asp-glu-ala-asp) box helicase 5, ZCCHC8 - zinc finger, cchc domain containing 8, RNPC3 - rna-binding region (rnp1, rrm) containing 3, NCL - nucleolin, CDKN2AIP - cdkn2a interacting protein, HNRNPA0 - heterogeneou…
GO:0005488	binding	2.23e-12	3.04e-09	1.2	17947	12505	446	374	[RFNG - rfng o-fucosylpeptide 3-beta-n-acetylglucosaminyltransferase, HSPA1A - heat shock 70kda protein 1a, MYLIP - myosin regulatory light chain interacting protein, MEX3C - mex-3 rna binding family member c, HSPA1B - heat shock 70kda protein 1b, DPM1 - dolichyl-phosphate mannosyltransferase polypeptide 1, catalytic subunit, NCBP1 - nuclear cap binding protein subunit 1, 80kda, ZCCHC8 - zinc fin…
GO:1901363	heterocyclic compound binding	2.96e-10	3.03e-07	1.44	17947	5663	446	203	[HSPA1A - heat shock 70kda protein 1a, MEX3C - mex-3 rna binding family member c, HSPA1B - heat shock 70kda protein 1b, NCBP1 - nuclear cap binding protein subunit 1, 80kda, ZCCHC8 - zinc finger, cchc domain containing 8, RNPC3 - rna-binding region (rnp1, rrm) containing 3, NCL - nucleolin, CDKN2AIP - cdkn2a interacting protein, CREG1 - cellular repressor of e1a-stimulated genes 1, HNRNPA0 - hete…
GO:0003676	nucleic acid binding	3.47e-10	2.84e-07	1.59	17947	3820	446	151	[HSPA1A - heat shock 70kda protein 1a, IKBKAP - inhibitor of kappa light polypeptide gene enhancer in b-cells, kinase complex-associated protein, HSPA1B - heat shock 70kda protein 1b, MEX3C - mex-3 rna binding family member c, FOXK2 - forkhead box k2, NCBP1 - nuclear cap binding protein subunit 1, 80kda, DDX5 - dead (asp-glu-ala-asp) box helicase 5, ZCCHC8 - zinc finger, cchc domain containing 8,…
GO:0097159	organic cyclic compound binding	5.05e-10	3.45e-07	1.43	17947	5732	446	204	[HSPA1A - heat shock 70kda protein 1a, MEX3C - mex-3 rna binding family member c, HSPA1B - heat shock 70kda protein 1b, NCBP1 - nuclear cap binding protein subunit 1, 80kda, ZCCHC8 - zinc finger, cchc domain containing 8, RNPC3 - rna-binding region (rnp1, rrm) containing 3, NCL - nucleolin, CDKN2AIP - cdkn2a interacting protein, CREG1 - cellular repressor of e1a-stimulated genes 1, HNRNPA0 - hete…
GO:0005515	protein binding	2.21e-09	1.29e-06	1.29	17947	8429	446	271	[HSPA1A - heat shock 70kda protein 1a, MYLIP - myosin regulatory light chain interacting protein, MEX3C - mex-3 rna binding family member c, HSPA1B - heat shock 70kda protein 1b, DPM1 - dolichyl-phosphate mannosyltransferase polypeptide 1, catalytic subunit, NCBP1 - nuclear cap binding protein subunit 1, 80kda, ZCCHC8 - zinc finger, cchc domain containing 8, NCL - nucleolin, CDKN2AIP - cdkn2a int…
GO:0019899	enzyme binding	2.95e-07	0.000151	1.91	17947	1367	446	65	[HSPA1A - heat shock 70kda protein 1a, HSPA1B - heat shock 70kda protein 1b, TPRN - taperin, RAB11FIP3 - rab11 family interacting protein 3 (class ii), CDC20 - cell division cycle 20, PHLDB3 - pleckstrin homology-like domain, family b, member 3, DDX5 - dead (asp-glu-ala-asp) box helicase 5, HNRNPA0 - heterogeneous nuclear ribonucleoprotein a0, SOCS1 - suppressor of cytokine signaling 1, ATP1B2 - …
GO:0016887	ATPase activity	8.8e-07	0.000401	2.89	17947	376	446	27	[HSPA1A - heat shock 70kda protein 1a, HSPA1B - heat shock 70kda protein 1b, DDX5 - dead (asp-glu-ala-asp) box helicase 5, ERCC3 - excision repair cross-complementing rodent repair deficiency, complementation group 3, KIF3C - kinesin family member 3c, ATP1B2 - atpase, na+/k+ transporting, beta 2 polypeptide, MYH9 - myosin, heavy chain 9, non-muscle, ATP1B3 - atpase, na+/k+ transporting, beta 3 po…
GO:0000166	nucleotide binding	9.62e-07	0.000394	1.64	17947	2262	446	92	[HSPA1A - heat shock 70kda protein 1a, HSPA1B - heat shock 70kda protein 1b, DDX5 - dead (asp-glu-ala-asp) box helicase 5, LRWD1 - leucine-rich repeats and wd repeat domain containing 1, RNPC3 - rna-binding region (rnp1, rrm) containing 3, DALRD3 - dalr anticodon binding domain containing 3, NCL - nucleolin, NLRC5 - nlr family, card domain containing 5, CREG1 - cellular repressor of e1a-stimulate…
GO:1901265	nucleoside phosphate binding	9.8e-07	0.000365	1.64	17947	2263	446	92	[HSPA1A - heat shock 70kda protein 1a, HSPA1B - heat shock 70kda protein 1b, DDX5 - dead (asp-glu-ala-asp) box helicase 5, LRWD1 - leucine-rich repeats and wd repeat domain containing 1, RNPC3 - rna-binding region (rnp1, rrm) containing 3, DALRD3 - dalr anticodon binding domain containing 3, NCL - nucleolin, NLRC5 - nlr family, card domain containing 5, CREG1 - cellular repressor of e1a-stimulate…
GO:0036094	small molecule binding	1.86e-06	0.000634	1.58	17947	2528	446	99	[HSPA1A - heat shock 70kda protein 1a, DPM1 - dolichyl-phosphate mannosyltransferase polypeptide 1, catalytic subunit, HSPA1B - heat shock 70kda protein 1b, DDX5 - dead (asp-glu-ala-asp) box helicase 5, RNPC3 - rna-binding region (rnp1, rrm) containing 3, DALRD3 - dalr anticodon binding domain containing 3, NCL - nucleolin, CREG1 - cellular repressor of e1a-stimulated genes 1, HNRNPA0 - heterogen…
GO:0017111	nucleoside-triphosphatase activity	2.75e-06	0.000865	2.23	17947	705	446	39	[HSPA1A - heat shock 70kda protein 1a, HSPA1B - heat shock 70kda protein 1b, EEF2 - eukaryotic translation elongation factor 2, DDX5 - dead (asp-glu-ala-asp) box helicase 5, ERCC3 - excision repair cross-complementing rodent repair deficiency, complementation group 3, EEF1A1 - eukaryotic translation elongation factor 1 alpha 1, ATP1B2 - atpase, na+/k+ transporting, beta 2 polypeptide, KIF3C - kin…
GO:0042623	ATPase activity, coupled	2.82e-06	0.000824	3.21	17947	263	446	21	[PEX6 - peroxisomal biogenesis factor 6, HSPA1A - heat shock 70kda protein 1a, HSPA1B - heat shock 70kda protein 1b, EIF4A2 - eukaryotic translation initiation factor 4a2, RECQL4 - recq protein-like 4, DDX5 - dead (asp-glu-ala-asp) box helicase 5, ERCC3 - excision repair cross-complementing rodent repair deficiency, complementation group 3, ATP1B2 - atpase, na+/k+ transporting, beta 2 polypeptide…
GO:0003735	structural constituent of ribosome	3.65e-06	0.000997	4.13	17947	146	446	15	[RPS2 - ribosomal protein s2, RPS25 - ribosomal protein s25, RPLP2 - ribosomal protein, large, p2, RPL18A - ribosomal protein l18a, RPS16 - ribosomal protein s16, RPL12 - ribosomal protein l12, RPS19 - ribosomal protein s19, RPL10A - ribosomal protein l10a, RPS11 - ribosomal protein s11, MRPS30 - mitochondrial ribosomal protein s30, RPS15 - ribosomal protein s15, RPS28 - ribosomal protein s28, RP…
GO:0003674	molecular_function	4.11e-06	0.00105	1.08	17947	15543	446	416	[MEX3C - mex-3 rna binding family member c, ZCCHC8 - zinc finger, cchc domain containing 8, RNPC3 - rna-binding region (rnp1, rrm) containing 3, CDKN2AIP - cdkn2a interacting protein, HNRNPA0 - heterogeneous nuclear ribonucleoprotein a0, CD2AP - cd2-associated protein, PLXNA3 - plexin a3, TMED2 - transmembrane emp24 domain trafficking protein 2, PMAIP1 - phorbol-12-myristate-13-acetate-induced pr…
GO:0016462	pyrophosphatase activity	9.72e-06	0.00234	2.11	17947	744	446	39	[HSPA1A - heat shock 70kda protein 1a, HSPA1B - heat shock 70kda protein 1b, EEF2 - eukaryotic translation elongation factor 2, DDX5 - dead (asp-glu-ala-asp) box helicase 5, ERCC3 - excision repair cross-complementing rodent repair deficiency, complementation group 3, EEF1A1 - eukaryotic translation elongation factor 1 alpha 1, ATP1B2 - atpase, na+/k+ transporting, beta 2 polypeptide, KIF3C - kin…
GO:0016818	hydrolase activity, acting on acid anhydrides, in phosphorus-containing anhydrides	1.03e-05	0.00235	2.1	17947	746	446	39	[HSPA1A - heat shock 70kda protein 1a, HSPA1B - heat shock 70kda protein 1b, EEF2 - eukaryotic translation elongation factor 2, DDX5 - dead (asp-glu-ala-asp) box helicase 5, ERCC3 - excision repair cross-complementing rodent repair deficiency, complementation group 3, EEF1A1 - eukaryotic translation elongation factor 1 alpha 1, ATP1B2 - atpase, na+/k+ transporting, beta 2 polypeptide, KIF3C - kin…
GO:0016817	hydrolase activity, acting on acid anhydrides	1.2e-05	0.0026	2.09	17947	751	446	39	[HSPA1A - heat shock 70kda protein 1a, HSPA1B - heat shock 70kda protein 1b, EEF2 - eukaryotic translation elongation factor 2, DDX5 - dead (asp-glu-ala-asp) box helicase 5, ERCC3 - excision repair cross-complementing rodent repair deficiency, complementation group 3, EEF1A1 - eukaryotic translation elongation factor 1 alpha 1, ATP1B2 - atpase, na+/k+ transporting, beta 2 polypeptide, KIF3C - kin…
GO:0097367	carbohydrate derivative binding	1.24e-05	0.00255	1.58	17947	2139	446	84	[HSPA1A - heat shock 70kda protein 1a, HSPA1B - heat shock 70kda protein 1b, DDX5 - dead (asp-glu-ala-asp) box helicase 5, DALRD3 - dalr anticodon binding domain containing 3, NLRC5 - nlr family, card domain containing 5, CREG1 - cellular repressor of e1a-stimulated genes 1, STK35 - serine/threonine kinase 35, KIF3C - kinesin family member 3c, CDC34 - cell division cycle 34, PNP - purine nucleosi…
GO:0001671	ATPase activator activity	1.54e-05	0.00301	14.37	17947	14	446	5	[DNAJC1 - dnaj (hsp40) homolog, subfamily c, member 1, AHSA2 - aha1, activator of heat shock 90kda protein atpase homolog 2 (yeast), ATP1B2 - atpase, na+/k+ transporting, beta 2 polypeptide, ATP1B3 - atpase, na+/k+ transporting, beta 3 polypeptide, ATP1B1 - atpase, na+/k+ transporting, beta 1 polypeptide]
GO:0001882	nucleoside binding	4.36e-05	0.00811	1.6	17947	1784	446	71	[HSPA1A - heat shock 70kda protein 1a, HSPA1B - heat shock 70kda protein 1b, DDX5 - dead (asp-glu-ala-asp) box helicase 5, DALRD3 - dalr anticodon binding domain containing 3, NLRC5 - nlr family, card domain containing 5, STK35 - serine/threonine kinase 35, KIF3C - kinesin family member 3c, CDC34 - cell division cycle 34, PNP - purine nucleoside phosphorylase, TOR1B - torsin family 1, member b (t…
GO:0032553	ribonucleotide binding	4.47e-05	0.00796	1.59	17947	1818	446	72	[HSPA1A - heat shock 70kda protein 1a, HSPA1B - heat shock 70kda protein 1b, DDX5 - dead (asp-glu-ala-asp) box helicase 5, DALRD3 - dalr anticodon binding domain containing 3, NLRC5 - nlr family, card domain containing 5, CREG1 - cellular repressor of e1a-stimulated genes 1, STK35 - serine/threonine kinase 35, KIF3C - kinesin family member 3c, CDC34 - cell division cycle 34, TOR1B - torsin family…
GO:0003824	catalytic activity	6.71e-05	0.0115	1.29	17947	5288	446	169	[RFNG - rfng o-fucosylpeptide 3-beta-n-acetylglucosaminyltransferase, HSPA1A - heat shock 70kda protein 1a, DPM1 - dolichyl-phosphate mannosyltransferase polypeptide 1, catalytic subunit, HSPA1B - heat shock 70kda protein 1b, MEX3C - mex-3 rna binding family member c, MYLIP - myosin regulatory light chain interacting protein, DDX5 - dead (asp-glu-ala-asp) box helicase 5, DALRD3 - dalr anticodon b…
GO:0004386	helicase activity	6.84e-05	0.0112	3.61	17947	145	446	13	[EIF4A2 - eukaryotic translation initiation factor 4a2, RECQL4 - recq protein-like 4, SMARCA5 - swi/snf related, matrix associated, actin dependent regulator of chromatin, subfamily a, member 5, DDX5 - dead (asp-glu-ala-asp) box helicase 5, ERCC3 - excision repair cross-complementing rodent repair deficiency, complementation group 3, RAD50 - rad50 homolog (s. cerevisiae), EIF4A3 - eukaryotic tran…
GO:0030554	adenyl nucleotide binding	7.08e-05	0.0112	1.65	17947	1488	446	61	[HSPA1A - heat shock 70kda protein 1a, HSPA1B - heat shock 70kda protein 1b, DDX5 - dead (asp-glu-ala-asp) box helicase 5, DALRD3 - dalr anticodon binding domain containing 3, NLRC5 - nlr family, card domain containing 5, STK35 - serine/threonine kinase 35, KIF3C - kinesin family member 3c, CDC34 - cell division cycle 34, TOR1B - torsin family 1, member b (torsin b), ATM - ataxia telangiectasia m…
GO:0005524	ATP binding	8.7e-05	0.0132	1.65	17947	1435	446	59	[HSPA1A - heat shock 70kda protein 1a, HSPA1B - heat shock 70kda protein 1b, DDX5 - dead (asp-glu-ala-asp) box helicase 5, DALRD3 - dalr anticodon binding domain containing 3, NLRC5 - nlr family, card domain containing 5, STK35 - serine/threonine kinase 35, KIF3C - kinesin family member 3c, CDC34 - cell division cycle 34, TOR1B - torsin family 1, member b (torsin b), ATM - ataxia telangiectasia m…
GO:0032559	adenyl ribonucleotide binding	9.22e-05	0.0135	1.64	17947	1470	446	60	[HSPA1A - heat shock 70kda protein 1a, HSPA1B - heat shock 70kda protein 1b, DDX5 - dead (asp-glu-ala-asp) box helicase 5, DALRD3 - dalr anticodon binding domain containing 3, NLRC5 - nlr family, card domain containing 5, STK35 - serine/threonine kinase 35, KIF3C - kinesin family member 3c, CDC34 - cell division cycle 34, TOR1B - torsin family 1, member b (torsin b), ATM - ataxia telangiectasia m…
GO:0060590	ATPase regulator activity	0.000106	0.0149	10.06	17947	20	446	5	[DNAJC1 - dnaj (hsp40) homolog, subfamily c, member 1, AHSA2 - aha1, activator of heat shock 90kda protein atpase homolog 2 (yeast), ATP1B2 - atpase, na+/k+ transporting, beta 2 polypeptide, ATP1B3 - atpase, na+/k+ transporting, beta 3 polypeptide, ATP1B1 - atpase, na+/k+ transporting, beta 1 polypeptide]
GO:0017076	purine nucleotide binding	0.000147	0.02	1.55	17947	1822	446	70	[HSPA1A - heat shock 70kda protein 1a, HSPA1B - heat shock 70kda protein 1b, DDX5 - dead (asp-glu-ala-asp) box helicase 5, DALRD3 - dalr anticodon binding domain containing 3, NLRC5 - nlr family, card domain containing 5, STK35 - serine/threonine kinase 35, KIF3C - kinesin family member 3c, CDC34 - cell division cycle 34, TOR1B - torsin family 1, member b (torsin b), ATM - ataxia telangiectasia m…
GO:0035639	purine ribonucleoside triphosphate binding	0.00016	0.0211	1.55	17947	1761	446	68	[HSPA1A - heat shock 70kda protein 1a, HSPA1B - heat shock 70kda protein 1b, DDX5 - dead (asp-glu-ala-asp) box helicase 5, DALRD3 - dalr anticodon binding domain containing 3, NLRC5 - nlr family, card domain containing 5, STK35 - serine/threonine kinase 35, KIF3C - kinesin family member 3c, CDC34 - cell division cycle 34, TOR1B - torsin family 1, member b (torsin b), ATM - ataxia telangiectasia m…
GO:0032555	purine ribonucleotide binding	0.000182	0.0233	1.54	17947	1802	446	69	[HSPA1A - heat shock 70kda protein 1a, HSPA1B - heat shock 70kda protein 1b, DDX5 - dead (asp-glu-ala-asp) box helicase 5, DALRD3 - dalr anticodon binding domain containing 3, NLRC5 - nlr family, card domain containing 5, STK35 - serine/threonine kinase 35, KIF3C - kinesin family member 3c, CDC34 - cell division cycle 34, TOR1B - torsin family 1, member b (torsin b), ATM - ataxia telangiectasia m…
GO:0032550	purine ribonucleoside binding	0.000185	0.023	1.55	17947	1770	446	68	[HSPA1A - heat shock 70kda protein 1a, HSPA1B - heat shock 70kda protein 1b, DDX5 - dead (asp-glu-ala-asp) box helicase 5, DALRD3 - dalr anticodon binding domain containing 3, NLRC5 - nlr family, card domain containing 5, STK35 - serine/threonine kinase 35, KIF3C - kinesin family member 3c, CDC34 - cell division cycle 34, TOR1B - torsin family 1, member b (torsin b), ATM - ataxia telangiectasia m…
GO:0001883	purine nucleoside binding	0.000194	0.0234	1.54	17947	1773	446	68	[HSPA1A - heat shock 70kda protein 1a, HSPA1B - heat shock 70kda protein 1b, DDX5 - dead (asp-glu-ala-asp) box helicase 5, DALRD3 - dalr anticodon binding domain containing 3, NLRC5 - nlr family, card domain containing 5, STK35 - serine/threonine kinase 35, KIF3C - kinesin family member 3c, CDC34 - cell division cycle 34, TOR1B - torsin family 1, member b (torsin b), ATM - ataxia telangiectasia m…
GO:0032549	ribonucleoside binding	0.000198	0.0231	1.54	17947	1774	446	68	[HSPA1A - heat shock 70kda protein 1a, HSPA1B - heat shock 70kda protein 1b, DDX5 - dead (asp-glu-ala-asp) box helicase 5, DALRD3 - dalr anticodon binding domain containing 3, NLRC5 - nlr family, card domain containing 5, STK35 - serine/threonine kinase 35, KIF3C - kinesin family member 3c, CDC34 - cell division cycle 34, TOR1B - torsin family 1, member b (torsin b), ATM - ataxia telangiectasia m…
GO:0044389	small conjugating protein ligase binding	0.000211	0.0241	3.06	17947	184	446	14	[HSPA1A - heat shock 70kda protein 1a, HSPA1B - heat shock 70kda protein 1b, SKI - v-ski avian sarcoma viral oncogene homolog, PER1 - period circadian clock 1, NLK - nemo-like kinase, CALR - calreticulin, FAF1 - fas (tnfrsf6) associated factor 1, TRIM28 - tripartite motif containing 28, ANAPC2 - anaphase promoting complex subunit 2, TOLLIP - toll interacting protein, HSPA5 - heat shock 70kda prot…
GO:0031625	ubiquitin protein ligase binding	0.000211	0.0234	3.06	17947	184	446	14	[HSPA1A - heat shock 70kda protein 1a, HSPA1B - heat shock 70kda protein 1b, SKI - v-ski avian sarcoma viral oncogene homolog, PER1 - period circadian clock 1, NLK - nemo-like kinase, CALR - calreticulin, FAF1 - fas (tnfrsf6) associated factor 1, TRIM28 - tripartite motif containing 28, ANAPC2 - anaphase promoting complex subunit 2, TOLLIP - toll interacting protein, HSPA5 - heat shock 70kda prot…
GO:0008026	ATP-dependent helicase activity	0.000282	0.0304	4.21	17947	86	446	9	[EIF4A3 - eukaryotic translation initiation factor 4a3, EIF4A2 - eukaryotic translation initiation factor 4a2, RECQL4 - recq protein-like 4, DDX5 - dead (asp-glu-ala-asp) box helicase 5, ERCC3 - excision repair cross-complementing rodent repair deficiency, complementation group 3, DDX27 - dead (asp-glu-ala-asp) box polypeptide 27, DDX55 - dead (asp-glu-ala-asp) box polypeptide 55, RAD50 - rad50 h…
GO:0070035	purine NTP-dependent helicase activity	0.000282	0.0296	4.21	17947	86	446	9	[EIF4A3 - eukaryotic translation initiation factor 4a3, EIF4A2 - eukaryotic translation initiation factor 4a2, RECQL4 - recq protein-like 4, DDX5 - dead (asp-glu-ala-asp) box helicase 5, ERCC3 - excision repair cross-complementing rodent repair deficiency, complementation group 3, DDX27 - dead (asp-glu-ala-asp) box polypeptide 27, DDX55 - dead (asp-glu-ala-asp) box polypeptide 55, RAD50 - rad50 h…
GO:0005391	sodium:potassium-exchanging ATPase activity	0.000778	0.0796	15.09	17947	8	446	3	[ATP1B2 - atpase, na+/k+ transporting, beta 2 polypeptide, ATP1B3 - atpase, na+/k+ transporting, beta 3 polypeptide, ATP1B1 - atpase, na+/k+ transporting, beta 1 polypeptide]
