# Supplementary material for: HITS-CLIP Analysis Uncovers a Link between the Kaposi’s Sarcoma-Associated Herpesvirus ORF57 Protein and Host Pre-mRNA Metabolism
Source: PLoS Pathog. 2015 Feb 24;11(2):e1004652. doi: 10.1371/journal.ppat.1004652 (PMC4339584; doi:10.1371/journal.ppat.1004652)
Supplement: S5 Table — The chromosomal location of each of the T→C or deletion mutations is shown as is the p-value that corresponds to the statistical test applied to determine whether the mutation was overrepresented in the pellets compared to the inputs (see Materials and Methods). (XLSX) [file ppat.1004652.s012.xlsx]

## Sheet: mutant_sites.csv
chr	strand	pos	pval
chr1	+	143283628	0.0398838
chr1	+	156186381	0.0479784
chr1	+	156186389	0.0348475
chr1	+	156186524	0.0409813
chr1	-	224622038	0.00923887
chr11	+	824823	0.0407342
chr11	-	62606867	0.0188748
chr11	-	118965168	0.0288471
chr12	-	92538991	0.0381613
chr12	-	92539003	0.00970651
chr16	+	33961286	0.030659
chr17	+	78261886	0.00222906
chr17	-	41466249	0.0223858
chr17	-	49198061	0.039011
chr17	-	49198085	0.0163525
chr17	-	62499588	0.00954104
chr19	-	6755090	0.0277956
chr19	+	2477945	0.0331983
chr19	+	6531370	0.0312759
chr19	+	10828896	0.0137794
chr19	+	39898580	0.0120809
chr2	-	133014514	0.0300725
chr2	-	133014523	0.00990099
chr2	-	133014540	0.0184996
chr2	-	133014568	0.00247928
chr2	-	133014569	0.0365209
chr2	-	133014571	0.0307079
chr2	-	133040251	0.03709
chr20	+	26189071	0.017029
chr20	-	26188841	0.0454406
chr20	-	26189071	0.0101603
chr20	-	26190000	0.00697071
chr20	-	26190034	0.00110976
chr20	-	26190075	0.00506985
chr20	-	26190079	0.00509388
chr20	-	26190178	0.0218393
chr21	+	9825455	0.00418507
chr21	+	9825482	0.00133656
chr21	+	9825501	0.00730842
chr21	+	9825577	0.0108296
chr21	+	9825852	0.00654912
chr21	+	9825884	0.0348591
chr21	+	9825953	0.0138637
chr21	+	9825987	0.000357198
chr21	+	9826003	0.00700781
chr21	+	9826065	0.00203362
chr21	+	9826068	0.0299537
chr21	+	9826106	0.00347579
chr21	+	9826209	0.0100245
chr21	+	9826271	0.00201733
chr21	+	9826310	0.0498235
chr21	+	9826360	0.0204974
chr21	+	9826391	0.0364574
chr21	+	9826395	0.0425026
chr21	+	9826398	0.0149618
chr4	+	49514585	0.0474037
chr4	+	190987069	0.0156534
chr5	+	1329921	0.0130817
chr5	+	77080867	0.00148562
chr8	+	145180680	0.00277519
chr8	-	101733839	0.00232557
chr8	-	144511202	0.022809
chr8	-	144940586	0.0201312
chr8	-	144990512	0.0359299
chr8	-	144993763	0.0118323
chr8	-	144994911	0.00322044
chr9	+	140136468	0.0149253
chrY	+	10037795	0.00493542
virus	-	24300	0.00861831
virus	-	24328	0.00280656
virus	-	24360	0.00856685
virus	-	24377	0.0310362
virus	-	24380	0.00450387
virus	-	24400	0.0267909
virus	-	24408	0.00632573
virus	-	24497	0.0461565
virus	-	24517	0.0238191
virus	-	24520	0.0302419
virus	-	24577	0.0473922
virus	-	24616	0.0187382
virus	-	24620	0.0137467
virus	-	24622	0.0296216
virus	-	24633	0.0372838
virus	-	54888	0.00782697
virus	-	70630	0.0272171
virus	-	70634	0.0366809
virus	-	81066	0.00758681
virus	-	81069	0.00449308
virus	-	82290	0.0252991
virus	-	82368	0.00563079
virus	-	87064	0.0398769
virus	-	87084	0.0124605
virus	-	87245	0.0339954
virus	-	87306	0.00171591
virus	-	87348	0.0149036
virus	-	87462	0.0104213
virus	-	87514	0.0261184
virus	-	87684	0.0104189
virus	-	87756	0.046008
virus	-	87759	0.019224
virus	-	87879	0.0366234
virus	-	88087	0.0174424
virus	-	88668	0.021189
virus	-	90222	0.0251639
virus	-	90336	0.0272894
virus	-	90481	0.0376161
virus	-	90483	0.0299429
virus	-	90531	0.0131436
virus	-	90793	0.0177744
virus	-	90985	0.0254354
virus	-	92062	0.0408299
virus	-	92280	0.0149209
virus	-	93188	0.0231192
virus	-	93189	0.0196287
virus	-	93204	0.0360114
virus	-	93219	0.0160259
virus	-	93221	0.0175734
virus	-	93833	0.0229114
virus	-	93840	0.0346765
virus	-	94089	0.0196682
virus	-	94138	0.0099545
virus	-	101002	0.0435194
virus	-	101060	0.0282771
virus	-	101073	0.0314343
virus	-	101139	0.0314222
virus	-	101163	0.0304035
virus	-	101230	0.0166416
virus	-	101279	0.0211926
virus	-	101281	0.0438655
virus	-	103841	0.00833151
virus	-	106731	0.0461963
virus	-	106773	0.0415063
virus	-	107001	0.00570581
virus	-	107005	0.0274994
virus	-	107006	0.0224246
virus	-	107189	0.00324289
virus	-	107546	0.00771053
virus	-	107699	0.0153358
virus	-	107855	0.0485926
virus	-	108094	0.00314864
virus	-	108240	0.0471526
virus	-	108250	0.000431728
virus	-	108278	0.0174909
virus	-	108290	4.57591e-05
virus	-	108521	0.0368329
virus	-	108535	0.0332308
virus	-	108671	0.00630403
virus	-	108678	0.00893764
virus	-	108867	0.0106288
virus	-	108902	0.0173586
virus	-	108938	0.0249812
virus	-	109052	0.0378548
virus	-	109084	0.0416523
virus	-	109303	0.0054049
virus	-	109343	0.0273354
virus	-	109779	0.0299716
virus	-	109865	0.0159502
virus	-	110172	0.0444653
virus	-	110971	0.00634888
virus	-	112085	0.0477532
virus	-	112275	0.0143412
virus	-	112279	0.0394348
virus	-	112690	0.000244956
virus	-	112692	0.0452718
virus	-	112714	0.00469733
virus	-	112716	0.00711658
virus	-	112765	0.00433584
virus	-	112798	0.0222366
virus	-	112801	0.0429854
virus	-	112958	0.0168872
virus	-	113068	0.0018893
virus	-	113244	0.0183904
virus	-	113333	0.0276841
virus	-	113372	0.00380947
virus	-	113634	0.0196771
virus	-	113730	0.00481998
virus	-	114049	0.0404644
virus	-	114277	0.0275431
virus	-	114310	0.0354133
virus	-	114323	0.00880169
virus	-	114369	0.0407832
virus	-	114394	0.0361743
virus	-	114652	0.0173078
virus	-	114816	0.0106117
virus	-	115054	0.0424013
virus	-	115058	0.000754132
virus	-	115275	0.0434944
virus	-	115521	0.00209276
virus	-	115661	0.00832384
virus	-	115745	0.0298974
virus	-	115759	0.0412531
virus	-	115866	0.00603656
virus	-	115966	0.0163099
virus	-	116033	1.36931e-05
virus	-	116086	0.00580745
virus	-	116184	0.00779083
virus	-	116187	0.0281569
virus	-	116230	0.0316847
virus	-	116232	0.0122159
virus	-	116304	0.0231877
virus	-	116307	0.0492411
virus	-	116351	0.0186837
virus	-	116389	0.0271248
virus	-	116581	0.040031
virus	-	116669	0.0167842
virus	-	116681	0.0330174
virus	-	116693	0.0118388
virus	-	116773	0.0176333
virus	-	116874	0.034315
virus	-	116875	0.0420599
virus	-	117549	0.0447133
virus	-	117551	0.039825
virus	-	117624	0.0244028
virus	-	117633	0.01012
virus	-	117725	2.993e-05
virus	-	117830	0.00554346
virus	-	117842	0.00520859
virus	-	117883	0.00653504
virus	-	117884	0.00657005
virus	-	117885	0.0266295
virus	-	117889	0.000549939
virus	-	118078	0.00115778
virus	-	118080	0.00209659
virus	-	118082	0.00434152
virus	-	118126	0.00787852
virus	-	118148	0.00429183
virus	-	118149	0.00944877
virus	-	118171	0.00680768
virus	-	118172	0.00582563
virus	-	118194	0.00617741
virus	-	118195	0.000753904
virus	-	118198	0.0254118
virus	-	118218	0.00198865
virus	-	118221	0.0404003
virus	-	118226	0.0184441
virus	-	118252	0.00314781
virus	-	118287	0.0278071
virus	-	118313	0.00913095
virus	-	118332	0.00876928
virus	-	118333	0.00247314
virus	-	118355	0.018389
virus	-	118387	0.0323736
virus	-	118401	0.00366258
virus	-	118424	0.0020626
virus	-	118509	0.00222922
virus	-	118594	0.0028043
virus	-	118604	0.0035403
virus	-	118664	0.000181992
virus	-	118764	0.00595956
virus	-	118917	0.045069
virus	-	126512	0.00087746
virus	-	126785	0.0282414
virus	+	19141	0.00562279
virus	+	24294	0.0199454
virus	+	24620	0.0224953
virus	+	24957	0.0284479
virus	+	24974	0.0169632
virus	+	25024	3.89161e-05
virus	+	25723	0.0208523
virus	+	25735	1.24915e-05
virus	+	25738	0.0392869
virus	+	25794	0.0023674
virus	+	25851	0.044907
virus	+	26008	0.0371066
virus	+	26229	0.00430127
virus	+	26234	0.000523337
virus	+	26296	0.00712402
virus	+	26312	0.00140394
virus	+	26483	0.0130026
virus	+	26629	0.0171436
virus	+	26696	0.0276328
virus	+	26700	0.00573134
virus	+	26765	0.0356914
virus	+	26980	0.0100422
virus	+	26994	0.0157759
virus	+	27005	0.00583053
virus	+	27180	0.0125914
virus	+	27183	0.000822269
virus	+	28746	0.000328733
virus	+	28785	0.00432446
virus	+	28833	0.000649743
virus	+	29008	0.00279124
virus	+	29049	0.00274362
virus	+	29052	0.002616
virus	+	30158	0.00376085
virus	+	30421	0.0342842
virus	+	31142	0.0114513
virus	+	31292	0.000999185
virus	+	31740	0.00136836
virus	+	31759	0.014467
virus	+	32106	0.0381296
virus	+	32439	0.0383754
virus	+	32919	0.00437084
virus	+	32959	0.0281784
virus	+	33487	0.00136462
virus	+	33753	0.00762626
virus	+	33969	0.00898639
virus	+	34046	0.0234551
virus	+	34074	0.000964499
virus	+	34077	0.000607191
virus	+	34131	0.0100148
virus	+	34781	0.00520407
virus	+	34803	0.0463212
virus	+	34872	0.0238452
virus	+	35112	0.0202061
virus	+	35319	0.0150869
virus	+	35321	0.0364094
virus	+	35323	0.0466364
virus	+	35397	0.00846174
virus	+	35458	0.00475325
virus	+	35510	0.0435913
virus	+	35572	0.00637425
virus	+	35613	0.0375936
virus	+	35650	0.00950714
virus	+	35669	0.0296315
virus	+	35696	0.00402332
virus	+	35706	0.0117923
virus	+	35811	0.0350937
virus	+	36140	0.0202824
virus	+	36237	0.0350072
virus	+	36629	0.0425931
virus	+	38046	0.0316126
virus	+	38047	0.0318008
virus	+	38065	0.0379632
virus	+	39599	0.0106555
virus	+	40432	0.00785374
virus	+	40615	0.0232167
virus	+	41809	0.0115198
virus	+	41992	0.00115088
virus	+	51897	0.0185352
virus	+	52074	0.0418481
virus	+	52153	0.0367612
virus	+	61704	0.00495588
virus	+	79470	0.0123955
virus	+	80013	0.00490112
virus	+	80033	0.0302912
virus	+	96182	0.0360133
virus	+	102132	0.0132144
virus	+	107658	0.0233789
virus	+	107905	0.0426234
virus	+	108856	0.00741415
virus	+	109171	0.00725919
virus	+	109279	0.0417854
virus	+	109334	0.00113614
virus	+	110268	0.0263768
virus	+	110688	0.0340891
virus	+	110697	0.00432027
virus	+	110838	0.0119179
virus	+	111392	0.0469681
virus	+	111604	0.0187053
virus	+	111987	0.0244448
virus	+	114147	0.00943861
virus	+	114212	0.032958
virus	+	117842	0.000964946
virus	+	118417	0.0208442
virus	+	118424	0.000912436
virus	+	118428	0.0411451
virus	+	118452	0.00745753
virus	+	118498	0.00706599
virus	+	118552	0.0199487
virus	+	118566	0.040886
virus	+	118664	0.0191131
virus	+	120809	0.0133944
virus	+	125658	0.00700467
virus	+	128170	0.0406
virus	+	128179	0.0256742
virus	+	128362	0.000303507
virus	+	128510	0.0457434
virus	+	128788	0.0248383
virus	+	128789	0.023031
virus	+	132046	0.0124348
virus	+	132059	0.0448338
virus	+	132546	0.0179745
virus	+	132622	0.0395709
virus	+	132630	0.0189303
virus	+	132982	0.0139496
virus	+	133321	0.000856869
